# Supplementary material for: Spaceflight influences gene expression, photoreceptor integrity, and oxidative stress-related damage in the murine retina
Source: Sci Rep. 2019 Sep 16;9:13304. doi: 10.1038/s41598-019-49453-x (PMC6746706; doi:10.1038/s41598-019-49453-x)
Supplement: Supplementary file 2 — DEGs and Protein Classes [file 41598_2019_49453_MOESM2_ESM.xlsx]

## Sheet: DESeq2 and PANTHER Results
Supplementary Table 1: DEGs and Protein Classes
Gene Name	Adjusted P-value	Log2 Fold-Change	PANTHER Protein Class
1110002L01Rik	0.00774973	0.214393	gene ID mapping not found in PANTHER
1110038D17Rik	0.0196596	0.196307	gene ID mapping not found in PANTHER
1200016B10Rik	0.0145606	0.239539	gene ID mapping not found in PANTHER
1300018I17Rik	0.0553863	-0.221982	gene ID mapping not found in PANTHER
1500004A13Rik	0.00267679	0.368514	gene ID mapping not found in PANTHER
1700027L20Rik	2.02e-05	-0.95496	gene ID mapping not found in PANTHER
1700029J07Rik	0.0245951	0.29934	gene ID mapping not found in PANTHER
2210404O07Rik	0.0608145	0.733079	gene ID mapping not found in PANTHER
2610034M16Rik	4.77e-27	-0.826819	gene ID mapping not found in PANTHER
2610100L16Rik	0.000765868	0.212758	gene ID mapping not found in PANTHER
2810030E01Rik	0.000637167	-0.236701	gene ID mapping not found in PANTHER
2810055F11Rik	0.00301329	0.558593	gene ID mapping not found in PANTHER
2900006K08Rik	0.000409742	0.522714	gene ID mapping not found in PANTHER
2900052N01Rik	0.00692523	0.404224	gene ID mapping not found in PANTHER
3110001I22Rik	0.0753162	0.575127	No PANTHER Protein Class Annotation
3110056K07Rik	0.056737	0.352486	gene ID mapping not found in PANTHER
4631416L12Rik	0.00344384	-0.219794	gene ID mapping not found in PANTHER
4831440E17Rik	0.0951947	0.335649	gene ID mapping not found in PANTHER
4930572J05Rik	0.00264656	-0.252296	gene ID mapping not found in PANTHER
4930578N16Rik	0.00246904	0.326916	gene ID mapping not found in PANTHER
4932416H05Rik	0.0861409	-0.321094	gene ID mapping not found in PANTHER
4933424B01Rik	0.0357614	0.198185	gene ID mapping not found in PANTHER
5330426P16Rik	0.000469314	0.57538	gene ID mapping not found in PANTHER
5430419D17Rik	2.26e-07	-0.643524	gene ID mapping not found in PANTHER
5730405O15Rik	0.0861397	0.516975	gene ID mapping not found in PANTHER
9330159F19Rik	0.0861397	0.183145	No PANTHER Protein Class Annotation
A230045G11Rik	0.00228875	0.347191	gene ID mapping not found in PANTHER
A230046K03Rik	0.09087	0.157268	gene ID mapping not found in PANTHER
A330023F24Rik	0.03586	0.250328	gene ID mapping not found in PANTHER
A330076H08Rik	0.0636216	0.374905	gene ID mapping not found in PANTHER
A430035B10Rik	2.67e-08	0.881369	gene ID mapping not found in PANTHER
A830039N20Rik	0.0821266	-0.191941	gene ID mapping not found in PANTHER
A930003O13Rik	0.0951947	0.376779	gene ID mapping not found in PANTHER
A930006I01Rik	0.0150019	0.22604	gene ID mapping not found in PANTHER
A930024E05Rik	0.0683576	0.362639	gene ID mapping not found in PANTHER
A930033H14Rik	0.00078959	0.35282	No PANTHER Protein Class Annotation
Aars	0.0587427	-0.164142	RNA binding protein(PC00031)
Abca5	0.0736178	-0.143465	ATP-binding cassette (ABC) transporter(PC00003)
Abca7	0.00422348	0.291696	ATP-binding cassette (ABC) transporter(PC00003)
Abca8b	0.056809	0.253418	ATP-binding cassette (ABC) transporter(PC00003)
Acadm	8.41e-12	-0.556764	dehydrogenase(PC00092);oxidase(PC00175);transferase(PC00220)
Acd	0.0580648	-0.212261	No PANTHER Protein Class Annotation
Ache	0.0684625	-0.222319	GABA receptor(PC00023);acetylcholine receptor(PC00037)
Actb	0.000427817	-0.199725	actin and actin related protein(PC00039)
Actg1	2.76e-06	-0.235718	actin and actin related protein(PC00039)
Acvr2b	0.0781396	-0.245263	TGF-beta receptor(PC00035);serine/threonine protein kinase receptor(PC00205)
Adamts5	0.016472	0.244619	extracellular matrix glycoprotein(PC00100);metalloprotease(PC00153);serine protease inhibitor(PC00204)
Adcy1	1.45e-09	-0.426841	No PANTHER Protein Class Annotation
Adrb1	0.00374209	-0.317129	G-protein coupled receptor(PC00021)
Agtpbp1	0.0238844	0.152855	G-protein(PC00020);metalloprotease(PC00153)
Ahi1	0.00131437	0.210282	No PANTHER Protein Class Annotation
AI452195	0.036124	-0.234435	gene ID mapping not found in PANTHER
AI593442	0.082022	-0.177616	gene ID mapping not found in PANTHER
Akap6	0.0469907	-0.1379	No PANTHER Protein Class Annotation
Akr1e1	0.0560449	0.203463	reductase(PC00198)
Aktip	0.0669639	0.152146	No PANTHER Protein Class Annotation
Alg10b	0.0883895	-0.139357	No PANTHER Protein Class Annotation
Anapc2	0.0951947	-0.192576	No PANTHER Protein Class Annotation
Ankrd27	0.00664486	0.233698	No PANTHER Protein Class Annotation
Antxr2	0.0861192	-0.389656	receptor(PC00197)
Ap2a2	0.0217373	-0.154912	transmembrane receptor regulatory/adaptor protein(PC00226)
Aqp1	1.69e-11	0.511294	transporter(PC00227)
Aqr	0.0413586	-0.161696	DNA helicase(PC00011);RNA helicase(PC00032);endoribonuclease(PC00094);hydrolase(PC00121)
Arfgef1	0.000877374	-0.17809	No PANTHER Protein Class Annotation
Arhgap15	0.0495238	0.662681	G-protein modulator(PC00022)
Arhgap23	0.0976386	-0.164422	No PANTHER Protein Class Annotation
Arid5b	0.000894768	-0.239733	transcription cofactor(PC00217)
Arr3	5.45e-06	-0.30648	enzyme modulator(PC00095)
Arsa	0.0289552	0.346283	nucleotide phosphatase(PC00173);transporter(PC00227);hydrolase(PC00121)
Asns	0.00131437	-0.32496	cysteine protease(PC00081);ligase(PC00142)
Asrgl1	0.0150143	-0.175077	protease(PC00190)
Atf5	0.0607022	-0.577233	No PANTHER Protein Class Annotation
Atg16l1	0.0327893	-0.240265	No PANTHER Protein Class Annotation
Atp10a	0.0510691	0.536782	cation transporter(PC00068);hydrolase(PC00121)
Atp1a1	0.0883895	-0.167476	cation transporter(PC00068);hydrolase(PC00121);ion channel(PC00133)
Atp1a3	0.0675725	-0.114726	cation transporter(PC00068);hydrolase(PC00121);ion channel(PC00133)
Atrn	0.09087	-0.123593	extracellular matrix linker protein(PC00101);protease inhibitor(PC00191);receptor(PC00197)
AW555464	0.00377394	-0.170988	gene ID mapping not found in PANTHER
Bai2	0.000353252	-0.283823	G-protein coupled receptor(PC00021);antibacterial response protein(PC00051);protease(PC00190)
Bat5	0.00751426	-0.229615	cysteine protease(PC00081);serine protease(PC00203)
Bbs1	0.0117498	-0.1704	No PANTHER Protein Class Annotation
BC024814	0.0597189	-0.339194	methyltransferase(PC00155)
BC027072	6.62e-07	-0.356265	No PANTHER Protein Class Annotation
BC034090	0.00806236	0.152018	tight junction(PC00214)
BC055402	0.0404176	0.449253	gene ID mapping not found in PANTHER
BC065397	0.0224944	0.517088	gene ID mapping not found in PANTHER
Bend3	0.00162061	-0.625796	No PANTHER Protein Class Annotation
Bnip3	0.00294175	0.308621	No PANTHER Protein Class Annotation
Btaf1	1.13e-11	0.264603	DNA helicase(PC00011)
Btbd10	0.0327893	0.208059	No PANTHER Protein Class Annotation
C030034I22Rik	0.000615493	0.686747	gene ID mapping not found in PANTHER
C1ql3	0.0248777	0.197662	No PANTHER Protein Class Annotation
C230091D08Rik	0.0850666	0.642992	gene ID mapping not found in PANTHER
C330007P06Rik	0.0883895	0.15938	gene ID mapping not found in PANTHER
C80913	0.0234488	-0.158053	gene ID mapping not found in PANTHER
Cabp5	0.000174946	0.271751	No PANTHER Protein Class Annotation
Cacna2d4	0.0607728	0.119448	No PANTHER Protein Class Annotation
Cacnb2	0.0883895	-0.144534	voltage-gated calcium channel(PC00240)
Calr	0.0818602	0.167721	calcium-binding protein(PC00060)
Car8	2.28e-07	-0.348583	No PANTHER Protein Class Annotation
Casp7	0.000180057	-0.566015	cysteine protease(PC00081);protease inhibitor(PC00191)
Casz1	0.0253918	0.211368	transcription factor(PC00218)
Ccar1	0.056809	0.139889	calmodulin(PC00061)
Ccdc117	0.00788188	0.233996	No PANTHER Protein Class Annotation
Ccdc41	0.0432037	0.373306	No PANTHER Protein Class Annotation
Ccnjl	0.0937859	-0.299357	kinase activator(PC00138)
Ccnl2	0.00369409	0.289171	kinase activator(PC00138);mRNA processing factor(PC00147);transcription cofactor(PC00217)
Cd47	0.0978977	0.161382	No PANTHER Protein Class Annotation
Cdc42bpb	0.0348691	-0.1071	non-receptor serine/threonine protein kinase(PC00167)
Cdh4	0.00675061	-0.212812	No PANTHER Protein Class Annotation
Cdk17	0.0150143	0.234016	non-receptor serine/threonine protein kinase(PC00167);non-receptor tyrosine protein kinase(PC00168)
Cdk2ap2	0.00211975	0.308834	kinase inhibitor(PC00139);nucleic acid binding(PC00171)
Cdr2	0.011388	-0.218449	No PANTHER Protein Class Annotation
Chgb	0.08302	-0.12736	No PANTHER Protein Class Annotation
Chordc1	2.17e-05	0.351811	signaling molecule(PC00207)
Ckap4	0.0847486	-0.244775	No PANTHER Protein Class Annotation
Ckmt1	0.00641443	0.226371	amino acid kinase(PC00045)
Clcn7	0.0209689	-0.177085	No PANTHER Protein Class Annotation
Clip3	0.0641695	-0.120083	chaperone(PC00072);non-motor microtubule binding protein(PC00166)
Clybl	0.0233437	0.546865	No PANTHER Protein Class Annotation
Col19a1	7.09e-09	-0.777299	No PANTHER Protein Class Annotation
Col4a2	0.00935772	-0.304136	No PANTHER Protein Class Annotation
Col4a3	0.0525926	-0.880745	No PANTHER Protein Class Annotation
Commd1	0.0843351	0.207054	No PANTHER Protein Class Annotation
Cox4nb	0.0127972	-0.172912	No PANTHER Protein Class Annotation
Cpsf6	0.0161973	0.144383	RNA binding protein(PC00031)
Cpt1a	7.08e-23	-0.46802	acetyltransferase(PC00038);acyltransferase(PC00042)
Creld2	0.00267679	0.400871	No PANTHER Protein Class Annotation
Crym	0.012955	-0.407064	lyase(PC00144)
Csdc2	0.00264656	-0.194727	RNA binding protein(PC00031)
Csmd1	0.000877288	-0.401287	No PANTHER Protein Class Annotation
Cst3	0.0001181	-0.278069	No PANTHER Protein Class Annotation
Cstf3	0.056737	0.23167	mRNA polyadenylation factor(PC00146)
Ctnna1	0.000215058	0.235682	cell adhesion molecule(PC00069);non-motor actin binding protein(PC00165)
Cxcl14	7.09e-09	-0.391607	No PANTHER Protein Class Annotation
Cxxc4	0.0418752	0.122477	No PANTHER Protein Class Annotation
Cxxc5	0.0305607	-0.163387	No PANTHER Protein Class Annotation
D030056L22Rik	0.0994604	0.229521	gene ID mapping not found in PANTHER
D10627	0.0587427	0.318212	gene ID mapping not found in PANTHER
D10Bwg1379e	0.0859826	-0.198072	No PANTHER Protein Class Annotation
D630037F22Rik	0.0439115	0.203394	gene ID mapping not found in PANTHER
Dcdc2a	0.00478267	-0.377056	No PANTHER Protein Class Annotation
Dchs1	0.0490677	-0.262786	No PANTHER Protein Class Annotation
Ddb1	0.0213274	-0.101259	damaged DNA-binding protein(PC00086);mRNA polyadenylation factor(PC00146)
Ddx1	0.0741458	-0.129371	No PANTHER Protein Class Annotation
Ddx17	0.000738834	0.380245	No PANTHER Protein Class Annotation
Ddx21	0.0029642	-0.248331	No PANTHER Protein Class Annotation
Ddx27	0.0794853	-0.185018	No PANTHER Protein Class Annotation
Ddx46	0.00470461	-0.210844	No PANTHER Protein Class Annotation
Dennd1a	0.0936292	-0.108943	No PANTHER Protein Class Annotation
Dgkg	0.051064	-0.332149	kinase(PC00137)
Dhdds	0.0883895	0.14307	acyltransferase(PC00042)
Dhh	0.0578481	0.381182	No PANTHER Protein Class Annotation
Dhx33	0.0989922	-0.197797	RNA helicase(PC00032)
Dhx37	0.0368644	-0.267335	RNA helicase(PC00032)
Dhx38	0.0477221	-0.167835	RNA helicase(PC00032)
Dio2	0.0208743	-0.616197	No PANTHER Protein Class Annotation
Disp2	0.0809897	-0.138726	No PANTHER Protein Class Annotation
Dkk3	0.00267679	-0.216727	No PANTHER Protein Class Annotation
Dlgap3	0.0541002	-0.171418	transmembrane receptor regulatory/adaptor protein(PC00226)
Dmwd	0.0950572	-0.15222	No PANTHER Protein Class Annotation
Dnajc16	0.0500379	-0.18323	No PANTHER Protein Class Annotation
Dnajc9	0.0500379	0.187046	No PANTHER Protein Class Annotation
Dnmt3a	0.0613529	-0.166971	No PANTHER Protein Class Annotation
Doc2b	3.95e-07	-0.302296	No PANTHER Protein Class Annotation
Dock8	0.0849514	0.321111	guanyl-nucleotide exchange factor(PC00113)
Dohh	0.00864439	-0.267454	No PANTHER Protein Class Annotation
Dpf3	3.13e-05	-0.336806	acetyltransferase(PC00038);chromatin/chromatin-binding protein(PC00077);zinc finger transcription factor(PC00244)
Drd4	4.31e-51	0.811906	G-protein coupled receptor(PC00021)
Dscaml1	0.000410451	-0.235948	No PANTHER Protein Class Annotation
Dtx1	0.00664486	-0.242043	ubiquitin-protein ligase(PC00234)
Dusp11	0.0153956	0.203762	nucleotidyltransferase(PC00174);phosphatase(PC00181)
Dusp4	0.00499399	-0.351469	No PANTHER Protein Class Annotation
Dyrk2	1.97e-06	-0.402456	non-receptor serine/threonine protein kinase(PC00167);non-receptor tyrosine protein kinase(PC00168)
E130218I03Rik	0.0861397	-0.113011	No PANTHER Protein Class Annotation
E230008N13Rik	0.0859826	0.344435	gene ID mapping not found in PANTHER
Ebpl	0.0251691	0.176216	isomerase(PC00135)
Eef1a1	0.0951947	0.100196	G-protein(PC00020);hydrolase(PC00121);translation elongation factor(PC00222);translation initiation factor(PC00224)
Eef2	2.1e-05	0.143524	G-protein(PC00020);hydrolase(PC00121);translation elongation factor(PC00222);translation initiation factor(PC00224)
Egln1	0.0312728	0.198471	No PANTHER Protein Class Annotation
Ehd4	1.71e-10	-0.52927	G-protein modulator(PC00022);calcium-binding protein(PC00060);membrane traffic protein(PC00150)
Eif3f	0.00026007	0.174162	metalloprotease(PC00153);translation initiation factor(PC00224)
Eif4a3	0.0412143	-0.174934	No PANTHER Protein Class Annotation
Eprs	0.0273881	-0.135871	ligase(PC00142)
Etf1	0.071993	-0.174701	No PANTHER Protein Class Annotation
Ethe1	0.0413586	0.379965	hydrolase(PC00121)
Fabp12	3.64e-05	0.279138	No PANTHER Protein Class Annotation
Fam100a	0.0587427	-0.158868	No PANTHER Protein Class Annotation
Fam102a	0.0150019	-0.181287	No PANTHER Protein Class Annotation
Fam162a	0.00864439	0.269094	No PANTHER Protein Class Annotation
Fam178a	0.0166169	0.155902	No PANTHER Protein Class Annotation
Fam184a	0.0769224	0.152682	No PANTHER Protein Class Annotation
Fam33a	0.0663044	0.282187	No PANTHER Protein Class Annotation
Fam63b	0.00738302	0.138546	No PANTHER Protein Class Annotation
Fasn	0.0669639	-0.160214	acyltransferase(PC00042);dehydrogenase(PC00092);esterase(PC00097);ligase(PC00142);methyltransferase(PC00155)
Fbxl16	0.0291046	-0.16028	No PANTHER Protein Class Annotation
Fgfbp3	0.000196777	0.686267	No PANTHER Protein Class Annotation
Fhad1	0.0847486	0.550924	No PANTHER Protein Class Annotation
Fhod3	0.0150143	-0.186624	No PANTHER Protein Class Annotation
Frmd4b	0.0324276	-0.1389	No PANTHER Protein Class Annotation
Frmpd1	7.31e-07	0.297565	No PANTHER Protein Class Annotation
Fscn1	0.0681104	-0.165725	non-motor actin binding protein(PC00165)
Ftsj3	0.0662146	-0.285535	No PANTHER Protein Class Annotation
Fundc1	0.0163565	0.295758	No PANTHER Protein Class Annotation
Fut11	0.0647491	0.332382	glycosyltransferase(PC00111)
Gabpb1	0.0439115	0.265021	No PANTHER Protein Class Annotation
Gadd45g	0.0210705	-0.412277	No PANTHER Protein Class Annotation
Gak	0.00344384	-0.144881	chaperone(PC00072);non-receptor serine/threonine protein kinase(PC00167)
Gars	7.85e-05	-0.236241	hydrolase(PC00121);ligase(PC00142);transferase(PC00220);aminoacyl-tRNA synthetase(PC00047)
Gckr	5.11e-06	0.76025	No PANTHER Protein Class Annotation
Glb1l3	0.0321037	0.280067	galactosidase(PC00104)
Gltscr2	0.0694958	0.255608	gene ID mapping not found in PANTHER
Gm10278	1.22e-06	0.470409	gene ID mapping not found in PANTHER
Gm10742	0.0950572	0.131903	gene ID mapping not found in PANTHER
Gm11744	0.0698784	0.149573	No PANTHER Protein Class Annotation
Gm12758	0.00666061	0.486756	gene ID mapping not found in PANTHER
Gm1821	0.00523281	-0.23187	gene ID mapping not found in PANTHER
Gm4979	0.0597189	0.190126	gene ID mapping not found in PANTHER
Gm626	3.6e-07	0.386306	gene ID mapping not found in PANTHER
Gnaz	2.95e-06	0.345545	heterotrimeric G-protein(PC00117)
Gnb2l1	0.0312728	0.148568	gene ID mapping not found in PANTHER
Gnb5	0.059702	0.151464	heterotrimeric G-protein(PC00117);hydrolase(PC00121)
Gng4	0.0962549	-0.196261	heterotrimeric G-protein(PC00117)
Gramd2	0.0253918	0.293093	No PANTHER Protein Class Annotation
Grik5	0.0141956	-0.167961	No PANTHER Protein Class Annotation
Grina	9.41e-06	-0.216827	No PANTHER Protein Class Annotation
Grk5	0.03274	0.309086	non-receptor serine/threonine protein kinase(PC00167)
Grm6	0.0771647	0.182097	G-protein coupled receptor(PC00021)
Gtf2e1	0.0384213	0.313577	No PANTHER Protein Class Annotation
Guca1a	0.00292272	-0.224387	No PANTHER Protein Class Annotation
Guca1b	9.18e-06	-0.346907	No PANTHER Protein Class Annotation
Gucy2e	0.0139384	-0.179322	adenylate cyclase(PC00043);guanylate cyclase(PC00114)
Gzmm	0.0551934	0.262599	serine protease(PC00203)
H2afv	0.00218357	0.239876	No PANTHER Protein Class Annotation
Hcfc1	0.00774973	-0.219165	No PANTHER Protein Class Annotation
Hcls1	0.00146867	-0.518987	basic helix-loop-helix transcription factor(PC00055);non-motor actin binding protein(PC00165)
Hcn1	2.93e-06	-0.33478	No PANTHER Protein Class Annotation
Hdac9	3.6e-07	-0.274207	No PANTHER Protein Class Annotation
Herc3	0.0868756	-0.135625	No PANTHER Protein Class Annotation
Hgf	0.0976386	-0.520743	serine protease(PC00203)
Hif1a	0.00641443	-0.129375	basic helix-loop-helix transcription factor(PC00055);nucleic acid binding(PC00171)
Higd1a	0.0368644	0.177227	No PANTHER Protein Class Annotation
Higd2a	0.0189584	0.178876	No PANTHER Protein Class Annotation
Hist1h1c	0.051064	0.310459	histone(PC00118)
Hist1h2ac	0.0323249	0.415763	histone(PC00118)
Hist1h2bb	0.0668246	1.00605	histone(PC00118)
Hist1h2bc	1.66e-09	0.526095	histone(PC00118)
Hist1h4k	0.0792383	0.395273	gene ID mapping not found in PANTHER
Hist3h2a	0.0883895	0.187373	histone(PC00118)
Hjurp	0.0586329	0.201703	No PANTHER Protein Class Annotation
Hk2	0.000187688	0.306358	No PANTHER Protein Class Annotation
Hkdc1	0.00396089	-0.545257	No PANTHER Protein Class Annotation
Hlcs	0.0382356	-0.280575	ligase(PC00142)
Hltf	0.0146764	0.26463	No PANTHER Protein Class Annotation
Hmg20a	0.0597189	0.156377	No PANTHER Protein Class Annotation
Hmgb3	1.69e-06	-0.503444	HMG box transcription factor(PC00024);chromatin/chromatin-binding protein(PC00077);signaling molecule(PC00207)
Hmgn1	0.0548777	0.206771	chromatin/chromatin-binding protein(PC00077)
Hnrnpa0	0.0400542	-0.16006	No PANTHER Protein Class Annotation
Hnrpdl	7.42e-07	-0.321122	No PANTHER Protein Class Annotation
Hook3	0.0154828	-0.167845	kinase modulator(PC00140);membrane traffic protein(PC00150)
Hpcal1	8.24e-08	-0.381726	No PANTHER Protein Class Annotation
Hsdl2	0.0412143	0.209481	No PANTHER Protein Class Annotation
Hsp90aa1	3.15e-26	0.413571	Hsp90 family chaperone(PC00028)
Hsp90b1	7.05e-08	0.255962	Hsp90 family chaperone(PC00028)
Hspa4l	0.0377709	0.132133	No PANTHER Protein Class Annotation
Hspa8	3.72e-08	0.39072	No PANTHER Protein Class Annotation
Hspb6	0.00323809	-0.248881	No PANTHER Protein Class Annotation
Iars	0.0712452	-0.14111	aminoacyl-tRNA synthetase(PC00047)
Ide	2.31e-16	0.426092	metalloprotease(PC00153)
Ifrd1	0.0138427	-0.210967	No PANTHER Protein Class Annotation
Ift80	0.0102515	0.193726	No PANTHER Protein Class Annotation
Igj	0.0011705	-0.590673	No PANTHER Protein Class Annotation
Ing2	0.0847486	0.289907	chromatin/chromatin-binding protein(PC00077);transcription cofactor(PC00217);zinc finger transcription factor(PC00244)
Insl5	0.082402	0.552892	No PANTHER Protein Class Annotation
Ints1	0.0597189	-0.135065	No PANTHER Protein Class Annotation
Ipo4	0.0150143	-0.220606	transfer/carrier protein(PC00219);transporter(PC00227)
Iqsec1	0.00282459	-0.214544	No PANTHER Protein Class Annotation
Irf7	1.36e-44	1.57448	nucleic acid binding(PC00171);winged helix/forkhead transcription factor(PC00246)
Isl1	0.00608146	0.231012	homeodomain transcription factor(PC00119);nucleic acid binding(PC00171);zinc finger transcription factor(PC00244)
Itih5	0.0589244	-0.674664	serine protease inhibitor(PC00204)
Jmjd1c	0.0793214	0.116128	zinc finger transcription factor(PC00244)
Kbtbd11	0.0776692	-0.163493	No PANTHER Protein Class Annotation
Kcnj10	0.0305607	-0.150499	No PANTHER Protein Class Annotation
Kdm4a	0.0150143	-0.264645	zinc finger transcription factor(PC00244)
Kdm4c	0.000257024	-0.688468	zinc finger transcription factor(PC00244)
Kdm6b	0.0351732	0.169055	transcription factor(PC00218)
Khdrbs3	0.00160045	0.190699	mRNA splicing factor(PC00148);transcription cofactor(PC00217)
Kif1b	0.000177984	-0.249552	microtubule binding motor protein(PC00156)
Kif4	0.0607728	-0.684658	microtubule binding motor protein(PC00156)
Klhl18	0.0868756	-0.140759	No PANTHER Protein Class Annotation
Klhl23	0.0150143	-0.314042	No PANTHER Protein Class Annotation
Klhl36	0.00205198	-0.278082	No PANTHER Protein Class Annotation
Klhl9	0.03274	0.146341	No PANTHER Protein Class Annotation
Krt18	0.0736178	0.290886	No PANTHER Protein Class Annotation
Laptm4b	0.0320765	-0.120348	transporter(PC00227)
Lect1	0.0380722	0.391989	gene ID mapping not found in PANTHER
Lgmn	0.00168261	0.194834	cysteine protease(PC00081)
Lingo1	0.0918513	-0.155973	extracellular matrix protein(PC00102);receptor(PC00197)
Lman2l	0.0629766	0.194427	membrane traffic protein(PC00150)
Lmo7	0.0761013	-0.688962	No PANTHER Protein Class Annotation
LOC100303644	0.0786915	0.470521	gene ID mapping not found in PANTHER
LOC100502627	0.0600711	0.158555	gene ID mapping not found in PANTHER
LOC100502714	0.0788606	0.129921	gene ID mapping not found in PANTHER
LOC100502819	0.0669639	0.3233	gene ID mapping not found in PANTHER
LOC100502846	0.0475179	0.616566	gene ID mapping not found in PANTHER
LOC100502914	1.34e-12	0.893812	gene ID mapping not found in PANTHER
LOC100502977	0.083339	0.305179	gene ID mapping not found in PANTHER
LOC100503085	0.0546071	-0.313583	gene ID mapping not found in PANTHER
LOC100503386	0.00994273	-0.336564	gene ID mapping not found in PANTHER
LOC100503496	7.08e-05	0.547825	gene ID mapping not found in PANTHER
LOC100503532	0.0861722	0.508485	gene ID mapping not found in PANTHER
LOC100503569	0.0233739	0.730351	gene ID mapping not found in PANTHER
LOC100503583	0.0165476	0.331191	gene ID mapping not found in PANTHER
LOC100504265	0.0450523	-0.620885	gene ID mapping not found in PANTHER
LOC100504541	0.0400542	-0.446701	gene ID mapping not found in PANTHER
Lpcat1	0.000337287	0.260823	acyltransferase(PC00042);annexin(PC00050);calmodulin(PC00061)
Lrfn2	0.082048	0.243079	No PANTHER Protein Class Annotation
Lrp4	0.0412143	-0.269479	No PANTHER Protein Class Annotation
Lrrc2	0.0029642	0.368902	No PANTHER Protein Class Annotation
Lrrc47	0.0613529	-0.222411	aminoacyl-tRNA synthetase(PC00047);nucleic acid binding(PC00171)
Lrrc8b	0.0163565	-0.185026	No PANTHER Protein Class Annotation
Lsm14b	0.00585607	-0.211829	RNA binding protein(PC00031)
Luc7l	0.0451547	0.241122	No PANTHER Protein Class Annotation
Lynx1	3.6e-07	-0.221091	No PANTHER Protein Class Annotation
Lzic	0.0305607	-0.342222	No PANTHER Protein Class Annotation
Mafg	0.0729093	0.236522	basic leucine zipper transcription factor(PC00056);nucleic acid binding(PC00171)
Manf	0.00264656	0.299553	No PANTHER Protein Class Annotation
Mapre1	0.02558	0.181206	non-motor microtubule binding protein(PC00166)
Mat2a	0.00935772	-0.20494	nucleotidyltransferase(PC00174)
Matk	0.078741	0.332617	No PANTHER Protein Class Annotation
Mcm10	0.0150143	0.69375	No PANTHER Protein Class Annotation
Med13l	5.53e-14	-0.519131	No PANTHER Protein Class Annotation
Memo1	0.0356788	-0.22009	No PANTHER Protein Class Annotation
Mepce	0.0253918	-0.168695	No PANTHER Protein Class Annotation
Mfn2	0.00403331	-0.145048	nucleotide phosphatase(PC00173)
Mif	0.0608145	0.148702	No PANTHER Protein Class Annotation
Mnt	0.00810503	-0.18474	basic helix-loop-helix transcription factor(PC00055)
Mospd1	0.083339	0.368718	No PANTHER Protein Class Annotation
Mrpl41	0.0684625	0.290663	ribosomal protein(PC00202)
Mrps28	0.056809	-0.274035	No PANTHER Protein Class Annotation
Mtap1b	0.00562213	-0.219823	non-motor microtubule binding protein(PC00166)
Mtap4	8.68e-05	-0.13694	gene ID mapping not found in PANTHER
Mthfd1	0.0253918	-0.242945	ligase(PC00142)
Mtmr10	0.000894768	-0.410576	phosphatase(PC00181)
Mtor	0.078741	-0.137473	non-receptor serine/threonine protein kinase(PC00167);nucleic acid binding(PC00171);nucleotide kinase(PC00172)
Mtss1l	0.0100526	-0.158113	actin family cytoskeletal protein(PC00041)
Mybbp1a	7.75e-06	-0.242161	DNA-directed DNA polymerase(PC00018);transcription factor(PC00218)
Myh7b	0.00473403	-0.534297	No PANTHER Protein Class Annotation
Myo10	0.0307776	-0.13468	No PANTHER Protein Class Annotation
Nap1l5	0.0261959	-0.108534	chaperone(PC00072);phosphatase inhibitor(PC00183)
Nav1	0.0683576	-0.182406	No PANTHER Protein Class Annotation
Ncam1	0.000585765	-0.193522	No PANTHER Protein Class Annotation
Ncapd2	0.0798468	0.3387	nucleic acid binding(PC00171)
Ncapd3	0.00256935	0.228259	nucleic acid binding(PC00171)
Ncdn	0.00692523	-0.176715	No PANTHER Protein Class Annotation
Nfyb	0.059702	0.247744	No PANTHER Protein Class Annotation
Nhlh2	0.0801229	0.204355	basic helix-loop-helix transcription factor(PC00055);nucleic acid binding(PC00171)
Nhp2	0.0553863	-0.312727	ribosomal protein(PC00202)
Nin	0.0950572	0.252113	No PANTHER Protein Class Annotation
Nktr	0.0225624	0.19333	No PANTHER Protein Class Annotation
Nol6	0.0021614	-0.262181	RNA binding protein(PC00031)
Notch3	0.0358111	-0.509755	No PANTHER Protein Class Annotation
Npat	0.0117252	0.18582	No PANTHER Protein Class Annotation
Npepps	0.00162061	0.202953	metalloprotease(PC00153)
Nphp4	0.000230695	0.449987	No PANTHER Protein Class Annotation
Nptx1	8.22e-05	-0.233816	No PANTHER Protein Class Annotation
Nsmce1	0.0237338	-0.570473	No PANTHER Protein Class Annotation
Ntm	0.0102464	-0.18583	No PANTHER Protein Class Annotation
Nudcd3	0.010383	-0.182973	microtubule family cytoskeletal protein(PC00157)
Nufip2	0.0688788	0.115739	No PANTHER Protein Class Annotation
Nup214	0.0305607	-0.161897	RNA binding protein(PC00031);structural protein(PC00211)
Nxnl1	0.0219462	-0.159449	No PANTHER Protein Class Annotation
Oat	0.0135767	0.264325	transaminase(PC00216)
Odc1	0.00505497	-0.17197	decarboxylase(PC00089)
Ogfrl1	0.0155948	0.134712	receptor(PC00197)
Optn	0.0463335	0.121119	No PANTHER Protein Class Annotation
Ormdl1	0.0320765	0.2603	No PANTHER Protein Class Annotation
Otor	0.00981239	0.86892	No PANTHER Protein Class Annotation
P4ha1	0.000425727	0.253347	No PANTHER Protein Class Annotation
Pacrg	0.00345127	0.366464	No PANTHER Protein Class Annotation
Pacs1	0.0781396	-0.140398	No PANTHER Protein Class Annotation
Pak2	0.00759124	-0.167654	No PANTHER Protein Class Annotation
Pam	0.0675725	-0.179137	oxygenase(PC00177)
Patl1	0.0234937	-0.171075	translation initiation factor(PC00224)
Pcbp1	0.0414127	-0.130275	enzyme modulator(PC00095);mRNA splicing factor(PC00148);ribonucleoprotein(PC00201);serine protease(PC00203)
Pcbp3	0.0469907	-0.129856	enzyme modulator(PC00095);mRNA splicing factor(PC00148);ribonucleoprotein(PC00201);serine protease(PC00203)
Pcdhb11	0.0781396	-0.525618	No PANTHER Protein Class Annotation
Pcmtd2	9.54e-09	-0.315081	methyltransferase(PC00155)
Pcp4l1	5.11e-06	0.344502	No PANTHER Protein Class Annotation
Pcsk1	0.0951947	-0.335943	protease inhibitor(PC00191);serine protease(PC00203)
Pde6b	0.0871791	-0.141923	No PANTHER Protein Class Annotation
Pde8a	0.00442408	0.21588	No PANTHER Protein Class Annotation
Pde8b	0.00101165	0.549016	No PANTHER Protein Class Annotation
Pdia3	0.00783329	0.197067	No PANTHER Protein Class Annotation
Pdzd8	0.00426292	-0.162605	No PANTHER Protein Class Annotation
Pepd	0.0669639	-0.245687	metalloprotease(PC00153);nucleic acid binding(PC00171);transcription factor(PC00218)
Per3	0.00292272	0.209121	transcription cofactor(PC00217)
Pfas	0.0661135	-0.203772	No PANTHER Protein Class Annotation
Pfkp	0.0122684	0.377657	carbohydrate kinase(PC00065)
Pgk1	0.0114484	0.18819	carbohydrate kinase(PC00065)
Phf23	0.0161973	0.236447	No PANTHER Protein Class Annotation
Phyhd1	0.0978977	0.269665	No PANTHER Protein Class Annotation
Pi4ka	0.0736178	-0.0939858	kinase(PC00137)
Pigt	6.61e-05	-0.182781	No PANTHER Protein Class Annotation
Pik3r1	0.0883895	0.197917	kinase modulator(PC00140)
Pik3r5	0.0687701	0.417999	No PANTHER Protein Class Annotation
Pla2r1	1.48e-08	-0.334842	No PANTHER Protein Class Annotation
Plbd2	0.059702	-0.244747	cysteine protease(PC00081)
Pld2	0.0613529	0.381151	No PANTHER Protein Class Annotation
Plekha1	0.0579944	0.151779	No PANTHER Protein Class Annotation
Plekhg4	0.0493091	0.367439	No PANTHER Protein Class Annotation
Plekhm3	0.0454404	-0.137923	No PANTHER Protein Class Annotation
Pnpla3	3.27e-07	0.45748	acyltransferase(PC00042);phospholipase(PC00186)
Polr2a	0.0580648	-0.20291	DNA-directed RNA polymerase(PC00019);nucleotidyltransferase(PC00174)
Pom121	0.00264656	-0.217352	RNA binding protein(PC00031);structural protein(PC00211)
Ppa1	0.0793528	0.140262	pyrophosphatase(PC00196)
Ppef2	0.0253918	0.183748	No PANTHER Protein Class Annotation
Ppl	0.0952621	-1.55561	intermediate filament binding protein(PC00130)
Ppp1cb	0.071791	0.102284	calcium-binding protein(PC00060);protein phosphatase(PC00195)
Ppp2r2b	6.61e-05	-0.49952	protein phosphatase(PC00195)
Ppp2r5e	0.0597189	-0.138066	protein phosphatase(PC00195)
Prdm9	0.00160461	0.335562	No PANTHER Protein Class Annotation
Prkab1	0.00724696	-0.146238	kinase modulator(PC00140)
Prnp	0.000198519	0.197039	No PANTHER Protein Class Annotation
Pros1	0.0024746	-0.569001	No PANTHER Protein Class Annotation
Prox1	0.00369409	-0.161018	homeodomain transcription factor(PC00119);nucleic acid binding(PC00171)
Prpf19	0.000340355	-0.205041	No PANTHER Protein Class Annotation
Prpf39	0.0233437	0.193614	mRNA splicing factor(PC00148)
Prpf8	0.00378121	-0.161964	mRNA splicing factor(PC00148)
Prr11	0.00267679	0.394231	No PANTHER Protein Class Annotation
Prr12	0.0253918	-0.188921	No PANTHER Protein Class Annotation
Psd	0.00478267	-0.219517	No PANTHER Protein Class Annotation
Psmc6	0.0910952	0.153882	hydrolase(PC00121)
Ptpn2	0.000187688	0.432052	No PANTHER Protein Class Annotation
Ptprg	0.000415967	-0.233945	protein phosphatase(PC00195);receptor(PC00197)
Ptprs	0.0243481	-0.116835	protein phosphatase(PC00195)
Ptprz1	0.0372337	0.225387	protein phosphatase(PC00195);receptor(PC00197)
Rab30	0.00864439	-0.253424	No PANTHER Protein Class Annotation
Racgap1	0.0231014	0.386974	G-protein modulator(PC00022);transfer/carrier protein(PC00219)
Rad54b	0.0134437	0.389245	No PANTHER Protein Class Annotation
Ranbp2	0.00473403	-0.168136	G-protein modulator(PC00022)
Ranbp6	0.00410537	0.278953	G-protein modulator(PC00022);transfer/carrier protein(PC00219);transporter(PC00227)
Rasgrf2	0.056451	-0.170852	guanyl-nucleotide exchange factor(PC00113)
Rassf4	0.0769926	0.188495	G-protein modulator(PC00022)
Rassf8	0.071993	0.183658	No PANTHER Protein Class Annotation
Rbm19	0.0490677	-0.291044	mRNA splicing factor(PC00148)
Rbm5	0.0983262	0.107841	No PANTHER Protein Class Annotation
Rbp3	2.63e-05	-0.212683	No PANTHER Protein Class Annotation
Rcl1	0.0269047	-0.4051	RNA binding protein(PC00031);cyclase(PC00079)
Rcvrn	0.000328812	0.263476	No PANTHER Protein Class Annotation
Rexo4	0.0418752	0.225467	No PANTHER Protein Class Annotation
Rgs20	2.17e-05	-0.562029	G-protein modulator(PC00022)
Rhobtb1	0.0597189	0.321051	small GTPase(PC00208)
Rhoc	0.0155948	-0.444265	small GTPase(PC00208)
Rnf113a2	0.00585607	0.296964	nucleic acid binding(PC00171);ubiquitin-protein ligase(PC00234)
Rnf123	3.22e-06	-0.242673	No PANTHER Protein Class Annotation
Rnf150	0.00843416	0.155276	No PANTHER Protein Class Annotation
Rnf181	0.00478267	0.223264	No PANTHER Protein Class Annotation
Rnf207	0.0150185	0.266751	No PANTHER Protein Class Annotation
Rnpc3	0.00435282	0.361483	No PANTHER Protein Class Annotation
Rp1	0.00864141	0.14874	No PANTHER Protein Class Annotation
Rpl23a	0.0152854	0.208173	ribosomal protein(PC00202)
Rpl3	0.061918	0.189298	ribosomal protein(PC00202)
Rps21	0.0629766	0.186763	ribosomal protein(PC00202)
Rps8	0.0477221	0.187853	No PANTHER Protein Class Annotation
Rptor	0.0287937	-0.15419	No PANTHER Protein Class Annotation
Rrp12	0.0881746	-0.268362	No PANTHER Protein Class Annotation
Rrs1	0.015135	-0.284729	ribosomal protein(PC00202)
Rs1	1.58e-06	-0.289002	cell adhesion molecule(PC00069);hydrolase(PC00121);membrane-bound signaling molecule(PC00152);receptor(PC00197)
Sag	3.58e-28	-0.658085	ubiquitin-protein ligase(PC00234);enzyme modulator(PC00095)
Scaf1	0.081619	-0.131387	No PANTHER Protein Class Annotation;oxidase(PC00175)
Scg2	0.0945565	-0.109305	No PANTHER Protein Class Annotation
Scn4a	7.91e-06	0.512991	voltage-gated calcium channel(PC00240);voltage-gated sodium channel(PC00243)
Scrt1	0.0792383	-0.139345	No PANTHER Protein Class Annotation
Scube2	0.0978977	-0.42796	extracellular matrix glycoprotein(PC00100)
Sdad1	0.0883895	-0.216691	No PANTHER Protein Class Annotation
Sdhaf2	0.0613529	0.214369	No PANTHER Protein Class Annotation
Seh1l	0.0793214	0.295892	membrane trafficking regulatory protein(PC00151)
Selenbp1	5.64e-06	0.769601	defense/immunity protein(PC00090)
Sema6c	0.00692523	-0.417845	membrane-bound signaling molecule(PC00152)
Sesn2	0.000337287	-0.447996	peroxidase(PC00180)
Sf3b3	0.0500379	-0.131383	damaged DNA-binding protein(PC00086);mRNA polyadenylation factor(PC00146);mRNA splicing factor(PC00148)
Sfrs18	0.0137595	0.204927	No PANTHER Protein Class Annotation
Sfxn2	0.0761013	-0.316372	cation transporter(PC00068);transfer/carrier protein(PC00219)
Sfxn5	0.00770022	-0.19154	cation transporter(PC00068);transfer/carrier protein(PC00219)
Sgip1	0.00074324	-0.171849	No PANTHER Protein Class Annotation
Sgtb	0.0404975	0.162379	No PANTHER Protein Class Annotation
Sh2d5	0.00264656	-0.29725	No PANTHER Protein Class Annotation
Shank1	0.0729093	-0.152236	No PANTHER Protein Class Annotation
Sik1	0.071993	-0.395831	non-receptor serine/threonine protein kinase(PC00167)
Sik2	3.5e-13	0.611063	non-receptor serine/threonine protein kinase(PC00167)
Slc1a7	0.0323249	0.173449	cation transporter(PC00068);cation transporter(PC00068)
Slc20a2	0.00230138	-0.304036	No PANTHER Protein Class Annotation
Slc22a17	0.071791	-0.145569	No PANTHER Protein Class Annotation
Slc25a33	0.0951947	0.176735	No PANTHER Protein Class Annotation
Slc25a35	0.0933449	0.225082	No PANTHER Protein Class Annotation
Slc30a5	0.0358039	-0.175761	No PANTHER Protein Class Annotation
Slc39a10	0.0629766	0.186119	transporter(PC00227)
Slc4a10	0.00759124	0.224246	cation transporter(PC00068)
Slc4a8	0.0718783	-0.161229	cation transporter(PC00068)
Slc5a8	0.0315495	0.602204	carbohydrate transporter(PC00067);cation transporter(PC00068)
Slc6a11	0.0225424	-0.120368	cation transporter(PC00068)
Slc7a1	8.22e-05	-0.406244	amino acid transporter(PC00046)
Slc7a5	6.07e-05	-0.345272	No PANTHER Protein Class Annotation
Slc7a8	0.0781396	-0.350606	No PANTHER Protein Class Annotation
Slco5a1	0.0108299	-0.353998	protease inhibitor(PC00191);transporter(PC00227)
Smad9	0.048105	-0.282209	transcription factor(PC00218)
Smarcd1	0.0570148	-0.185239	chromatin/chromatin-binding protein(PC00077)
Snapc3	0.0548777	0.23792	No PANTHER Protein Class Annotation
Snhg12	0.0950572	0.255261	gene ID mapping not found in PANTHER
Snord104	0.0928954	0.500384	gene ID mapping not found in PANTHER
Snrnp70	0.0320765	0.180695	mRNA splicing factor(PC00148)
Sort1	0.0468632	-0.135649	receptor(PC00197);transporter(PC00227)
Spon2	0.0861397	-0.667244	extracellular matrix glycoprotein(PC00100)
Srek1ip1	0.0371793	0.328818	No PANTHER Protein Class Annotation
Srm	0.0344059	-0.267875	transferase(PC00220)
Srp54c	0.0414127	0.2494	gene ID mapping not found in PANTHER
Srpk2	0.0200468	0.124332	non-receptor serine/threonine protein kinase(PC00167)
Ssbp4	0.000336236	-0.272416	No PANTHER Protein Class Annotation
Ssr1	0.0691301	-0.116606	G-protein coupled receptor(PC00021);calcium-binding protein(PC00060);membrane traffic protein(PC00150)
St13	0.00935772	0.165899	No PANTHER Protein Class Annotation
St6gal2	0.0253918	0.31494	No PANTHER Protein Class Annotation
St8sia1	0.0861397	-0.141667	No PANTHER Protein Class Annotation
Stc1	0.0116419	-0.40981	peptide hormone(PC00179)
Stip1	0.0153956	0.181482	No PANTHER Protein Class Annotation
Stmn4	0.0847486	0.277227	No PANTHER Protein Class Annotation
Sv2a	0.0146163	-0.162675	No PANTHER Protein Class Annotation
Syncrip	0.000765868	-0.224813	ribosomal protein(PC00202)
Syt1	0.00386608	-0.132324	membrane trafficking regulatory protein(PC00151)
Taf12	0.0423137	0.258878	No PANTHER Protein Class Annotation
Taf4b	0.00267679	-0.458993	No PANTHER Protein Class Annotation
Tceal5	0.0478922	-0.172076	transcription factor(PC00218)
Tceb3	0.036351	-0.141303	No PANTHER Protein Class Annotation
Tcerg1	0.0500379	-0.129021	transcription factor(PC00218)
Tcof1	0.0114484	-0.236337	No PANTHER Protein Class Annotation
Tesk1	0.0118363	-0.244253	No PANTHER Protein Class Annotation
Thoc5	0.0753567	0.136011	No PANTHER Protein Class Annotation
Tmem108	0.0233437	-0.196035	No PANTHER Protein Class Annotation
Tmem127	0.00857821	-0.14133	No PANTHER Protein Class Annotation
Tmem150c	0.0418752	-0.122307	No PANTHER Protein Class Annotation
Tmem20	0.0705172	0.464041	transporter(PC00227)
Tmem218	0.0359421	0.344177	No PANTHER Protein Class Annotation
Tmem50b	0.00626002	0.232097	No PANTHER Protein Class Annotation
Tmub1	0.0584249	-0.397685	No PANTHER Protein Class Annotation
Tnks	0.0210705	-0.170513	No PANTHER Protein Class Annotation
Tollip	0.00197051	-0.169824	No PANTHER Protein Class Annotation
Top1	0.0762414	0.153036	DNA topoisomerase(PC00017)
Tpm3	0.021571	-0.280833	actin binding motor protein(PC00040)
Tra2a	0.0612522	0.196937	mRNA splicing factor(PC00148)
Trak2	0.0794853	-0.119287	membrane traffic protein(PC00150)
Trnp1	0.0167508	0.158821	No PANTHER Protein Class Annotation
Trpc1	0.000337287	-0.316971	ion channel(PC00133)
Tsg101	0.099172	-0.130688	ubiquitin-protein ligase(PC00234)
Tspan5	0.0185927	0.133769	No PANTHER Protein Class Annotation
Tspyl4	0.0684625	-0.101836	chaperone(PC00072);phosphatase inhibitor(PC00183)
Ttc28	0.0973069	-0.146505	transmembrane receptor regulatory/adaptor protein(PC00226)
Ttyh3	0.0781396	-0.14913	anion channel(PC00049)
Tulp3	0.0914239	-0.230156	No PANTHER Protein Class Annotation
Tusc5	0.0438146	-0.205741	No PANTHER Protein Class Annotation
Txndc16	0.0410421	0.170885	No PANTHER Protein Class Annotation
Ubb	0.000321914	-0.237722	ribosomal protein(PC00202)
Ubc	5.95e-08	-0.338948	ribosomal protein(PC00202)
Ubtd1	0.000948209	-0.356095	ubiquitin-protein ligase(PC00234)
Uqcrh	0.00205198	0.240953	reductase(PC00198)
Urb1	0.0848075	-0.247649	No PANTHER Protein Class Annotation
Usp47	0.00608146	-0.130338	cysteine protease(PC00081)
Vac14	0.0548777	-0.195375	receptor(PC00197)
Vat1	0.088692	-0.245269	No PANTHER Protein Class Annotation
Vbp1	0.0712452	0.212804	chaperone(PC00072)
Vgf	1.85e-15	-0.853208	No PANTHER Protein Class Annotation
Vps37a	0.0736178	-0.11955	No PANTHER Protein Class Annotation
Vps52	0.037327	-0.206951	membrane traffic protein(PC00150)
Vtn	4e-09	-0.246099	No PANTHER Protein Class Annotation
Wapal	0.0762414	0.0882342	No PANTHER Protein Class Annotation
Wbscr16	0.0323249	-0.472784	gene ID mapping not found in PANTHER
Wdr20a	0.00116459	0.249838	gene ID mapping not found in PANTHER
Wdr46	0.0267706	-0.348038	No PANTHER Protein Class Annotation
Wdr6	0.0663044	-0.136777	No PANTHER Protein Class Annotation
Wdr78	0.00460394	0.242319	microtubule family cytoskeletal protein(PC00157)
Wdr89	0.00400457	-0.482924	No PANTHER Protein Class Annotation
Wnk2	0.00783329	-0.182172	non-receptor serine/threonine protein kinase(PC00167)
Xbp1	0.00810503	0.320184	No PANTHER Protein Class Annotation
Ykt6	0.0597189	-0.210221	No PANTHER Protein Class Annotation
Ythdc1	0.0153956	0.162241	No PANTHER Protein Class Annotation
Zc3hc1	0.0989922	-0.298479	No PANTHER Protein Class Annotation
Zdhhc5	0.000582252	0.21853	No PANTHER Protein Class Annotation
Zfand6	0.0914239	0.140505	nucleic acid binding(PC00171)
Zfc3h1	0.0061383	0.173525	No PANTHER Protein Class Annotation
Zfp187	0.00695867	0.166753	No PANTHER Protein Class Annotation
Zfp329	0.00473403	0.22111	KRAB box transcription factor(PC00029)
Zfp472	0.0589815	0.36078	No PANTHER Protein Class Annotation
Zfp628	0.0906716	-0.274469	No PANTHER Protein Class Annotation
Zfp651	0.0258322	-0.241548	KRAB box transcription factor(PC00029)
Zfp791	0.0439115	0.365241	KRAB box transcription factor(PC00029)
Zfp810	0.0451547	0.263324	KRAB box transcription factor(PC00029)
Zfp97	0.0632641	0.389069	No PANTHER Protein Class Annotation
Zfr	0.00345127	0.120448	mRNA processing factor(PC00147)
Zmat1	0.00366617	0.280453	No PANTHER Protein Class Annotation
Zmym5	0.0253918	0.131804	kinase inhibitor(PC00139)
Zrsr1	0.0253875	0.170961	ribonucleoprotein(PC00201)
