# Supplementary material for: Spaceflight influences gene expression, photoreceptor integrity, and oxidative stress-related damage in the murine retina
Source: Sci Rep. 2019 Sep 16;9:13304. doi: 10.1038/s41598-019-49453-x (PMC6746706; doi:10.1038/s41598-019-49453-x)
Supplement: Supplementary file 3 — WebGestalt Results, DEGs [file 41598_2019_49453_MOESM3_ESM.xlsx]

## Sheet: GO Enrichment
Supplementary Table 2: WebGestalt Results, DEGs
GO Enrichment
Gene Set	Description	Link	GO Set Size	DEG Overlap Size	FDR	DEGs Overlapping GO Set
GO:0043933	protein-containing complex subunit organization	http://amigo.geneontology.org/amigo/term/GO:0043933	1857	83	4.0896e-05	Abca5;Abca7;Acadm;Acd;Ache;Ankrd27;Arfgef1;Bend3;Calr;Clip3;Clybl;Col4a3;Cpsf6;Cpt1a;Ctnna1;Dhx33;Dlgap3;Eef1a1;Ehd4;Eif3f;Etf1;Fhod3;Fscn1;Gak;Gtf2e1;Hcfc1;Hcls1;Hcn1;Higd2a;Hist1h1c;Hist1h2bb;Hist3h2a;Hsp90aa1;Ipo4;Kcnj10;Khdrbs3;Lrp4;Luc7l;Mapre1;Mat2a;Mif;Mtor;Nap1l5;Ncam1;Nin;Oat;Optn;P4ha1;Pam;Patl1;Pfkp;Phf23;Pom121;Prkab1;Prnp;Prpf19;Prpf8;Psmc6;Rbm5;Rhobtb1;Rhoc;Rp1;Rpl23a;Rpl3;Rrs1;Rs1;…
GO:0006396	RNA processing	http://amigo.geneontology.org/amigo/term/GO:0006396	775	45	5.90417e-05	Aars;Aqr;Cpsf6;Csdc2;Cstf3;Ddx1;Ddx17;Ddx21;Ddx27;Ddx46;Dhx37;Dhx38;Eif4a3;Ftsj3;Ints1;Khdrbs3;Luc7l;Nhp2;Nol6;Pcbp1;Pik3r1;Polr2a;Prpf19;Prpf8;Rbm19;Rbm5;Rcl1;Rexo4;Rnf113a2;Rnpc3;Rps21;Rps8;Rrs1;Scaf1;Sf3b3;Snrnp70;Srek1ip1;Srpk2;Syncrip;Thoc5;Urb1;Wdr46;Ythdc1;Zfc3h1;Zrsr1
GO:0009628	response to abiotic stimulus	http://amigo.geneontology.org/amigo/term/GO:0009628	1085	56	5.90417e-05	Acadm;Actb;Adrb1;Aqp1;Arsa;Asns;Atp1a1;Atp1a3;Cacna2d4;Casp7;Chordc1;Clcn7;Commd1;Cst3;Dcdc2a;Ddb1;Dio2;Dnmt3a;Egln1;Fam162a;Fundc1;Grm6;Guca1a;Guca1b;Hif1a;Higd1a;Hist3h2a;Hk2;Hmgn1;Hsp90aa1;Hsp90b1;Lgmn;Lzic;Mtor;Npepps;Pam;Pde6b;Per3;Pgk1;Pik3r1;Pld2;Polr2a;Ppp1cb;Rad54b;Rcvrn;Rp1;Rs1;Sik1;Slc4a10;St8sia1;Stc1;Tmem150c;Usp47;Vac14;Vgf;Xbp1
GO:0022613	ribonucleoprotein complex biogenesis	http://amigo.geneontology.org/amigo/term/GO:0022613	405	30	6.32946e-05	Cpsf6;Ddx17;Ddx21;Ddx27;Dhx37;Eif3f;Eif4a3;Ftsj3;Hsp90aa1;Ipo4;Luc7l;Mybbp1a;Nhp2;Nol6;Patl1;Prpf19;Prpf8;Rbm5;Rcl1;Rexo4;Rpl23a;Rpl3;Rps21;Rps8;Rrs1;Sdad1;Srpk2;Urb1;Wdr46;Ythdc1
GO:0009416	response to light stimulus	http://amigo.geneontology.org/amigo/term/GO:0009416	285	24	0.000119023	Aqp1;Asns;Atp1a3;Cacna2d4;Casp7;Dcdc2a;Ddb1;Grm6;Guca1a;Guca1b;Hif1a;Hist3h2a;Hmgn1;Mtor;Pde6b;Per3;Pik3r1;Ppp1cb;Rcvrn;Rp1;Rs1;Sik1;Slc4a10;Usp47
GO:0065003	protein-containing complex assembly	http://amigo.geneontology.org/amigo/term/GO:0065003	1644	71	0.00041767	Abca7;Acadm;Acd;Ache;Ankrd27;Arfgef1;Bend3;Calr;Clip3;Clybl;Cpsf6;Cpt1a;Ctnna1;Dhx33;Dlgap3;Eef1a1;Ehd4;Eif3f;Fhod3;Fscn1;Hcfc1;Hcls1;Hcn1;Higd2a;Hist1h1c;Hist1h2bb;Hsp90aa1;Ipo4;Kcnj10;Khdrbs3;Lrp4;Luc7l;Mapre1;Mat2a;Mif;Mtor;Nap1l5;Ncam1;Nin;Oat;Optn;Pam;Patl1;Pfkp;Prkab1;Prnp;Prpf19;Prpf8;Psmc6;Rbm5;Rhobtb1;Rhoc;Rp1;Rpl23a;Rpl3;Rrs1;Rs1;Sdhaf2;Sgip1;Shank1;Slc25a33;Srpk2;St13;Sv2a;Syt1;Taf12;T…
GO:0008380	RNA splicing	http://amigo.geneontology.org/amigo/term/GO:0008380	341	25	0.000641438	Aqr;Ddx1;Ddx17;Ddx46;Dhx38;Eif4a3;Khdrbs3;Luc7l;Pik3r1;Polr2a;Prpf19;Prpf8;Rbm19;Rbm5;Rnf113a2;Rnpc3;Scaf1;Sf3b3;Snrnp70;Srek1ip1;Srpk2;Syncrip;Thoc5;Ythdc1;Zrsr1
GO:0007601	visual perception	http://amigo.geneontology.org/amigo/term/GO:0007601	135	15	0.000702581	Arr3;Bbs1;Cacna2d4;Cacnb2;Grm6;Guca1a;Guca1b;Gucy2e;Kcnj10;Pde6b;Ppef2;Rbp3;Rcvrn;Rp1;Rs1
GO:0050953	sensory perception of light stimulus	http://amigo.geneontology.org/amigo/term/GO:0050953	139	15	0.000910573	Arr3;Bbs1;Cacna2d4;Cacnb2;Grm6;Guca1a;Guca1b;Gucy2e;Kcnj10;Pde6b;Ppef2;Rbp3;Rcvrn;Rp1;Rs1
GO:0016072	rRNA metabolic process	http://amigo.geneontology.org/amigo/term/GO:0016072	209	18	0.00191776	Ddx17;Ddx21;Ddx27;Dhx37;Eif4a3;Ftsj3;Mtor;Nhp2;Nol6;Rcl1;Rexo4;Rps21;Rps8;Rrs1;Tcof1;Top1;Urb1;Wdr46
GO:0009314	response to radiation	http://amigo.geneontology.org/amigo/term/GO:0009314	424	27	0.00219403	Aqp1;Asns;Atp1a3;Cacna2d4;Casp7;Dcdc2a;Ddb1;Dnmt3a;Grm6;Guca1a;Guca1b;Hif1a;Hist3h2a;Hmgn1;Lzic;Mtor;Pde6b;Per3;Pik3r1;Ppp1cb;Rad54b;Rcvrn;Rp1;Rs1;Sik1;Slc4a10;Usp47
GO:0042254	ribosome biogenesis	http://amigo.geneontology.org/amigo/term/GO:0042254	259	20	0.00238394	Ddx17;Ddx21;Ddx27;Dhx37;Eif4a3;Ftsj3;Ipo4;Mybbp1a;Nhp2;Nol6;Rcl1;Rexo4;Rpl23a;Rpl3;Rps21;Rps8;Rrs1;Sdad1;Urb1;Wdr46
GO:0006397	mRNA processing	http://amigo.geneontology.org/amigo/term/GO:0006397	420	26	0.00458372	Aqr;Cpsf6;Csdc2;Cstf3;Ddx1;Ddx17;Ddx46;Dhx38;Eif4a3;Khdrbs3;Luc7l;Pcbp1;Prpf19;Prpf8;Rbm19;Rbm5;Rnpc3;Scaf1;Sf3b3;Snrnp70;Srek1ip1;Srpk2;Syncrip;Thoc5;Ythdc1;Zrsr1
GO:0022008	neurogenesis	http://amigo.geneontology.org/amigo/term/GO:0022008	1634	66	0.00458372	Ache;Actb;Adcy1;Agtpbp1;Alg10b;Anapc2;Ankrd27;Arfgef1;Atf5;Bbs1;Calr;Casz1;Cdh4;Ctnna1;Dcdc2a;Dchs1;Dgkg;Dnmt3a;Dtx1;Eef1a1;Eef2;Gak;Hcn1;Hgf;Hif1a;Hmg20a;Hook3;Hsp90aa1;Ifrd1;Isl1;Kcnj10;Kdm4a;Kdm4c;Lingo1;Lrp4;Mif;Mtor;Nav1;Ncam1;Ncdn;Nin;Notch3;Nphp4;Nptx1;Pak2;Pigt;Pld2;Prox1;Prpf19;Psd;Ptprg;Ptprs;Ptprz1;Racgap1;Rp1;Scrt1;Sema6c;Shank1;Slc4a10;Stmn4;Syt1;Tmem108;Trak2;Tulp3;Ubb;Vtn
GO:0030182	neuron differentiation	http://amigo.geneontology.org/amigo/term/GO:0030182	1372	58	0.00458372	Ache;Actb;Adcy1;Agtpbp1;Alg10b;Anapc2;Ankrd27;Arfgef1;Atf5;Bbs1;Calr;Casz1;Cdh4;Ctnna1;Dcdc2a;Dgkg;Dnmt3a;Dtx1;Eef1a1;Gak;Hcn1;Hgf;Hif1a;Hmg20a;Hsp90aa1;Ifrd1;Isl1;Kdm4a;Kdm4c;Lingo1;Lrp4;Mif;Mtor;Ncam1;Ncdn;Nin;Notch3;Nphp4;Nptx1;Pak2;Pigt;Pld2;Prox1;Prpf19;Psd;Ptprg;Ptprs;Ptprz1;Rp1;Sema6c;Shank1;Slc4a10;Stmn4;Syt1;Tmem108;Trak2;Tulp3;Ubb
GO:0098657	import into cell	http://amigo.geneontology.org/amigo/term/GO:0098657	705	36	0.00560167	5430419D17Rik;Abca7;Ache;Actb;Actg1;Adrb1;Ap2a2;Arr3;Atp1a1;Atp1a3;Calr;Cd47;Clip3;Dennd1a;Drd4;Ehd4;Gak;Iqsec1;Kcnj10;Lrp4;Pla2r1;Pld2;Prnp;Pros1;Rhobtb1;Sgip1;Slc1a7;Slc39a10;Slc6a11;Slc7a1;Sort1;Spon2;Syt1;Tmem108;Tsg101;Vtn
GO:0048699	generation of neurons	http://amigo.geneontology.org/amigo/term/GO:0048699	1526	62	0.00656652	Ache;Actb;Adcy1;Agtpbp1;Alg10b;Anapc2;Ankrd27;Arfgef1;Atf5;Bbs1;Calr;Casz1;Cdh4;Ctnna1;Dcdc2a;Dgkg;Dnmt3a;Dtx1;Eef1a1;Gak;Hcn1;Hgf;Hif1a;Hmg20a;Hook3;Hsp90aa1;Ifrd1;Isl1;Kdm4a;Kdm4c;Lingo1;Lrp4;Mif;Mtor;Nav1;Ncam1;Ncdn;Nin;Notch3;Nphp4;Nptx1;Pak2;Pigt;Pld2;Prox1;Prpf19;Psd;Ptprg;Ptprs;Ptprz1;Racgap1;Rp1;Scrt1;Sema6c;Shank1;Slc4a10;Stmn4;Syt1;Tmem108;Trak2;Tulp3;Ubb
GO:0034660	ncRNA metabolic process	http://amigo.geneontology.org/amigo/term/GO:0034660	446	26	0.00957524	Aars;Ddx1;Ddx17;Ddx21;Ddx27;Dhx37;Eif4a3;Eprs;Ftsj3;Gars;Iars;Ints1;Mepce;Mtor;Nhp2;Nol6;Rcl1;Rexo4;Rnf113a2;Rps21;Rps8;Rrs1;Tcof1;Top1;Urb1;Wdr46
GO:0042149	cellular response to glucose starvation	http://amigo.geneontology.org/amigo/term/GO:0042149	37	7	0.00957524	Asns;Higd1a;Mybbp1a;Sesn2;Sik1;Sik2;Xbp1
GO:0033365	protein localization to organelle	http://amigo.geneontology.org/amigo/term/GO:0033365	733	36	0.0101281	Abca7;Acd;Adrb1;Bbs1;Calr;Ddx1;Gak;Gckr;Grik5;Hcls1;Hk2;Hook3;Hsp90aa1;Ipo4;Mapre1;Mfn2;Nptx1;Nudcd3;Nup214;Optn;Pacs1;Pik3r1;Pom121;Ppp2r2b;Ranbp2;Ranbp6;Rrs1;Sesn2;Sgtb;Srp54c;Tnks;Tollip;Tsg101;Tulp3;Xbp1;Zfand6
GO:0006364	rRNA processing	http://amigo.geneontology.org/amigo/term/GO:0006364	181	15	0.0101281	Ddx17;Ddx21;Ddx27;Dhx37;Eif4a3;Ftsj3;Nhp2;Nol6;Rcl1;Rexo4;Rps21;Rps8;Rrs1;Urb1;Wdr46
GO:0046907	intracellular transport	http://amigo.geneontology.org/amigo/term/GO:0046907	1449	58	0.015289	Acd;Adcy1;Aktip;Ankrd27;Ap2a2;Bbs1;Cacnb2;Calr;Commd1;Cpsf6;Dennd1a;Doc2b;Drd4;Ehd4;Gak;Gckr;Grik5;Hcls1;Hif1a;Hook3;Hsp90aa1;Hsp90b1;Ift80;Ipo4;Kif1b;Laptm4b;Lman2l;Mfn2;Myo10;Nol6;Nup214;Pik3r1;Pld2;Pom121;Ppp2r2b;Prnp;Rab30;Ranbp2;Ranbp6;Rrs1;Sdad1;Sgtb;Sort1;Srp54c;Sv2a;Syt1;Thoc5;Tmem108;Tmem50b;Trak2;Tsg101;Ubb;Vps37a;Vps52;Xbp1;Ykt6;Ythdc1;Zfand6
GO:0006006	glucose metabolic process	http://amigo.geneontology.org/amigo/term/GO:0006006	191	15	0.0173111	Acadm;Cpt1a;Dyrk2;Gckr;Hif1a;Hk2;Mtor;Pfkp;Pgk1;Pik3r1;Ppp1cb;Ptpn2;Ranbp2;Sesn2;Sik1
GO:0033043	regulation of organelle organization	http://amigo.geneontology.org/amigo/term/GO:0033043	1166	49	0.0177737	Acd;Ankrd27;Arfgef1;Atf5;Calr;Ccnjl;Cd47;Cdk2ap2;Chordc1;Clip3;Dcdc2a;Doc2b;Fam162a;Fhod3;Fscn1;Grik5;Hcls1;Hgf;Hif1a;Higd1a;Hist1h1c;Hk2;Ing2;Isl1;Kdm4a;Kdm4c;Laptm4b;Mapre1;Mfn2;Mtor;Nin;Nptx1;Optn;Pam;Phf23;Pik3r1;Prox1;Ptprs;Rhobtb1;Rhoc;Rp1;Shank1;Stmn4;Syt1;Tesk1;Tnks;Tsg101;Vat1;Xbp1
GO:0006457	protein folding	http://amigo.geneontology.org/amigo/term/GO:0006457	150	13	0.0177737	Calr;Chordc1;Hsp90aa1;Hsp90b1;Hspa4l;Hspb6;Nktr;Nudcd3;Pdia3;Ranbp2;Sgtb;St13;Vbp1
GO:0016071	mRNA metabolic process	http://amigo.geneontology.org/amigo/term/GO:0016071	586	30	0.0177737	Aqr;Cpsf6;Csdc2;Cstf3;Ddx1;Ddx17;Ddx46;Dhx38;Eif4a3;Etf1;Hnrnpa0;Khdrbs3;Luc7l;Mtor;Patl1;Pcbp1;Prpf19;Prpf8;Rbm19;Rbm5;Rnpc3;Scaf1;Sf3b3;Snrnp70;Srek1ip1;Srpk2;Syncrip;Thoc5;Ythdc1;Zrsr1
GO:0042592	homeostatic process	http://amigo.geneontology.org/amigo/term/GO:0042592	1809	68	0.0177737	Acd;Ache;Acvr2b;Adamts5;Adrb1;Akap6;Aqp1;Atp1a1;Atp1a3;Bbs1;Cacnb2;Commd1;Csmd1;Ddb1;Dio2;Dnajc16;Egln1;Gak;Gckr;Grik5;Grina;Hcls1;Hcn1;Hif1a;Hk2;Hkdc1;Hsp90aa1;Kcnj10;Kdm6b;Lpcat1;Lrrc8b;Mafg;Mfn2;Mif;Mthfd1;Ncdn;Nhp2;Nphp4;Nxnl1;Ormdl1;Pde6b;Pdia3;Pdzd8;Pgk1;Pik3r1;Pnpla3;Prkab1;Prnp;Ptpn2;Rp1;Sesn2;Sfxn2;Sfxn5;Sgip1;Slc22a17;Slc30a5;Slc39a10;Slc4a10;Slc4a8;Stc1;Sv2a;Tnks;Trpc1;Txndc16;Ubb;Vgf;…
GO:0060041	retina development in camera-type eye	http://amigo.geneontology.org/amigo/term/GO:0060041	151	13	0.0177737	Ache;Acvr2b;Agtpbp1;Casz1;Grm6;Hcn1;Hif1a;Lpcat1;Nphp4;Pde6b;Prox1;Rp1;Rs1
GO:0000462	maturation of SSU-rRNA from tricistronic rRNA transcript (SSU-rRNA, 5.8S rRNA, LSU-rRNA)	http://amigo.geneontology.org/amigo/term/GO:0000462	30	6	0.0179022	Dhx37;Rcl1;Rps21;Rps8;Rrs1;Wdr46
GO:0051649	establishment of localization in cell	http://amigo.geneontology.org/amigo/term/GO:0051649	1822	68	0.0203537	Acd;Actb;Actg1;Adcy1;Adrb1;Akap6;Aktip;Ankrd27;Ap2a2;Bbs1;Cacnb2;Calr;Commd1;Cpsf6;Dennd1a;Doc2b;Drd4;Ehd4;Gak;Gckr;Grik5;Hcls1;Hif1a;Hook3;Hsp90aa1;Hsp90b1;Ift80;Ipo4;Iqsec1;Kcnj10;Kif1b;Laptm4b;Lman2l;Mfn2;Myo10;Nol6;Nup214;Pik3r1;Pld2;Pom121;Ppp2r2b;Prnp;Rab30;Ranbp2;Ranbp6;Rrs1;Sdad1;Seh1l;Sgtb;Slc1a7;Slc6a11;Sort1;Srp54c;Sv2a;Syt1;Thoc5;Tmem108;Tmem50b;Trak2;Trpc1;Tsg101;Ubb;Vps37a;Vps52;Xbp…
GO:0009583	detection of light stimulus	http://amigo.geneontology.org/amigo/term/GO:0009583	45	7	0.0214418	Cacna2d4;Grm6;Guca1a;Guca1b;Pde6b;Rcvrn;Rs1
GO:0019318	hexose metabolic process	http://amigo.geneontology.org/amigo/term/GO:0019318	224	16	0.0214418	Acadm;Cpt1a;Dyrk2;Gckr;Hif1a;Hk2;Hkdc1;Mtor;Pfkp;Pgk1;Pik3r1;Ppp1cb;Ptpn2;Ranbp2;Sesn2;Sik1
GO:0000466	maturation of 5.8S rRNA from tricistronic rRNA transcript (SSU-rRNA, 5.8S rRNA, LSU-rRNA)	http://amigo.geneontology.org/amigo/term/GO:0000466	20	5	0.0214418	Ftsj3;Rcl1;Rps21;Rrs1;Urb1
GO:0051961	negative regulation of nervous system development	http://amigo.geneontology.org/amigo/term/GO:0051961	328	20	0.0254827	Atf5;Calr;Casz1;Ctnna1;Dtx1;Gak;Hmg20a;Hook3;Ifrd1;Isl1;Kdm4a;Lingo1;Lrp4;Notch3;Ptprg;Ptprs;Ptprz1;Sema6c;Trak2;Tulp3
GO:0050768	negative regulation of neurogenesis	http://amigo.geneontology.org/amigo/term/GO:0050768	305	19	0.0278535	Atf5;Calr;Casz1;Ctnna1;Dtx1;Gak;Hmg20a;Hook3;Ifrd1;Isl1;Kdm4a;Lingo1;Lrp4;Notch3;Ptprg;Ptprs;Ptprz1;Sema6c;Trak2
GO:0000375	RNA splicing, via transesterification reactions	http://amigo.geneontology.org/amigo/term/GO:0000375	233	16	0.0287067	Aqr;Ddx17;Dhx38;Eif4a3;Khdrbs3;Luc7l;Prpf19;Prpf8;Rbm19;Rbm5;Rnpc3;Sf3b3;Snrnp70;Srpk2;Ythdc1;Zrsr1
GO:0000377	RNA splicing, via transesterification reactions with bulged adenosine as nucleophile	http://amigo.geneontology.org/amigo/term/GO:0000377	233	16	0.0287067	Aqr;Ddx17;Dhx38;Eif4a3;Khdrbs3;Luc7l;Prpf19;Prpf8;Rbm19;Rbm5;Rnpc3;Sf3b3;Snrnp70;Srpk2;Ythdc1;Zrsr1
GO:0000398	mRNA splicing, via spliceosome	http://amigo.geneontology.org/amigo/term/GO:0000398	233	16	0.0287067	Aqr;Ddx17;Dhx38;Eif4a3;Khdrbs3;Luc7l;Prpf19;Prpf8;Rbm19;Rbm5;Rnpc3;Sf3b3;Snrnp70;Srpk2;Ythdc1;Zrsr1
GO:0034622	cellular protein-containing complex assembly	http://amigo.geneontology.org/amigo/term/GO:0034622	953	41	0.0287067	Acd;Ankrd27;Arfgef1;Calr;Clip3;Cpsf6;Dhx33;Eif3f;Fhod3;Hcls1;Higd2a;Hist1h1c;Hist1h2bb;Hsp90aa1;Ipo4;Luc7l;Mapre1;Mtor;Nap1l5;Ncam1;Nin;Patl1;Prpf19;Prpf8;Psmc6;Rbm5;Rhobtb1;Rp1;Rpl23a;Rpl3;Rrs1;Sdhaf2;Sgip1;Slc25a33;Srpk2;Sv2a;Taf12;Tspyl4;Vbp1;Vtn;Ythdc1
GO:0034613	cellular protein localization	http://amigo.geneontology.org/amigo/term/GO:0034613	1590	60	0.0319855	Abca7;Acd;Actb;Adrb1;Akap6;Ap2a2;Atg16l1;Bbs1;Cacnb2;Calr;Clip3;Commd1;Ctnna1;Dchs1;Ddx1;Frmpd1;Gak;Gckr;Grik5;Hcls1;Hk2;Hook3;Hsp90aa1;Hsp90b1;Ipo4;Kif1b;Krt18;Lrp4;Mapre1;Mfn2;Nol6;Nptx1;Nudcd3;Nup214;Optn;Pacs1;Pik3r1;Pom121;Ppp2r2b;Prnp;Prpf19;Rab30;Ranbp2;Ranbp6;Rrs1;Sdad1;Seh1l;Sesn2;Sgtb;Srp54c;Thoc5;Tnks;Tollip;Trak2;Tsg101;Tspan5;Tulp3;Xbp1;Ythdc1;Zfand6
GO:0070727	cellular macromolecule localization	http://amigo.geneontology.org/amigo/term/GO:0070727	1600	60	0.0364889	Abca7;Acd;Actb;Adrb1;Akap6;Ap2a2;Atg16l1;Bbs1;Cacnb2;Calr;Clip3;Commd1;Ctnna1;Dchs1;Ddx1;Frmpd1;Gak;Gckr;Grik5;Hcls1;Hk2;Hook3;Hsp90aa1;Hsp90b1;Ipo4;Kif1b;Krt18;Lrp4;Mapre1;Mfn2;Nol6;Nptx1;Nudcd3;Nup214;Optn;Pacs1;Pik3r1;Pom121;Ppp2r2b;Prnp;Prpf19;Rab30;Ranbp2;Ranbp6;Rrs1;Sdad1;Seh1l;Sesn2;Sgtb;Srp54c;Thoc5;Tnks;Tollip;Trak2;Tsg101;Tspan5;Tulp3;Xbp1;Ythdc1;Zfand6
GO:1901566	organonitrogen compound biosynthetic process	http://amigo.geneontology.org/amigo/term/GO:1901566	1532	58	0.0364889	Aars;Abca7;Acadm;Adcy1;Akap6;Alg10b;Arfgef1;Asns;Atg16l1;Calr;Clip3;Dhdds;Dhx33;Eef1a1;Eef2;Eif3f;Eif4a3;Eprs;Etf1;Fut11;Gars;Guca1a;Guca1b;Gucy2e;Hif1a;Hk2;Hkdc1;Iars;Lpcat1;Lsm14b;Mif;Mrpl41;Mthfd1;Mtor;Nhp2;Oat;Odc1;Ormdl1;Patl1;Pcbp1;Pcsk1;Pfas;Pfkp;Pgk1;Pigt;Rpl23a;Rpl3;Rps21;Rps8;Sesn2;Slc4a10;Srm;St6gal2;St8sia1;Syncrip;Tcof1;Trak2;Zdhhc5
GO:0033554	cellular response to stress	http://amigo.geneontology.org/amigo/term/GO:0033554	1674	62	0.0381984	Acd;Aqp1;Asns;Calr;Chordc1;Commd1;Cst3;Ctnna1;Ddb1;Ddx1;Dnmt3a;Dyrk2;Eef2;Fam162a;Grina;Hdac9;Hgf;Hif1a;Higd1a;Hist3h2a;Hk2;Hmgn1;Hsp90aa1;Hsp90b1;Ing2;Isl1;Kdm6b;Mcm10;Mfn2;Mif;Mtor;Mybbp1a;Npepps;Nsmce1;Optn;Pacrg;Pak2;Pde8a;Pdia3;Pgk1;Pik3r1;Pla2r1;Plekha1;Prpf19;Psmc6;Ptpn2;Ptprs;Rad54b;Rasgrf2;Seh1l;Sesn2;Sgtb;Sik1;Sik2;St8sia1;Stc1;Thoc5;Tmub1;Usp47;Xbp1;Zfp651;Zfp791
GO:0000447	endonucleolytic cleavage in ITS1 to separate SSU-rRNA from 5.8S rRNA and LSU-rRNA from tricistronic rRNA transcript (SSU-rRNA, 5.8S rRNA, LSU-rRNA)	http://amigo.geneontology.org/amigo/term/GO:0000447	6	3	0.0470867	Rcl1;Rps21;Rrs1
GO:0050657	nucleic acid transport	http://amigo.geneontology.org/amigo/term/GO:0050657	152	12	0.0470867	Cpsf6;Eif4a3;Nol6;Nup214;Pom121;Ranbp2;Rrs1;Sdad1;Seh1l;Thoc5;Tnks;Ythdc1
GO:0050658	RNA transport	http://amigo.geneontology.org/amigo/term/GO:0050658	152	12	0.0470867	Cpsf6;Eif4a3;Nol6;Nup214;Pom121;Ranbp2;Rrs1;Sdad1;Seh1l;Thoc5;Tnks;Ythdc1

## Sheet: Pathway Enrichment
Supplementary Table 2: WebGestalt Results, DEGs
Pathway Enrichment
Gene Set	Description	Link	Gene Set Size	DEG Overlap Size	FDR	DEGs Overlapping Gene Set
R-MMU-72203	Processing of Capped Intron-Containing Pre-mRNA	http://reactome.org/PathwayBrowser/#/R-MMU-72203	224	20	0.00837616	Aqr;Ccar1;Cstf3;Ddx46;Dhx38;Eif4a3;Hnrnpa0;Nup214;Pcbp1;Polr2a;Pom121;Prpf19;Prpf8;Ranbp2;Rbm5;Rnpc3;Seh1l;Sf3b3;Snrnp70;Thoc5
R-MMU-2514859	Inactivation, recovery and regulation of the phototransduction cascade	http://reactome.org/PathwayBrowser/#/R-MMU-2514859	30	7	0.00963134	Gnb5;Guca1a;Guca1b;Gucy2e;Pde6b;Rcvrn;Sag
R-MMU-2514856	The phototransduction cascade	http://reactome.org/PathwayBrowser/#/R-MMU-2514856	31	7	0.00963134	Gnb5;Guca1a;Guca1b;Gucy2e;Pde6b;Rcvrn;Sag
R-MMU-8953854	Metabolism of RNA	http://reactome.org/PathwayBrowser/#/R-MMU-8953854	465	29	0.0207441	Aqr;Ccar1;Cstf3;Ddx21;Ddx46;Dhx37;Dhx38;Eif4a3;Hnrnpa0;Nol6;Nup214;Patl1;Pcbp1;Polr2a;Pom121;Prpf19;Prpf8;Psmc6;Ranbp2;Rbm5;Rcl1;Rnpc3;Rps21;Seh1l;Sf3b3;Snrnp70;Thoc5;Ubc;Wdr46
R-MMU-72172	mRNA Splicing	http://reactome.org/PathwayBrowser/#/R-MMU-72172	171	15	0.0303504	Aqr;Ccar1;Cstf3;Ddx46;Dhx38;Eif4a3;Hnrnpa0;Pcbp1;Polr2a;Prpf19;Prpf8;Rbm5;Rnpc3;Sf3b3;Snrnp70

## Sheet: Phenotype Enrichment
Supplementary Table 2: WebGestalt Results, DEGs
Phenotype Enrichment
Gene Set	Description	Link	Gene Set Size	DEG Overlap Size	FDR	DEGs Overlapping Gene Set
MP:0003731	abnormal retinal outer nuclear layer morphology	http://www.informatics.jax.org/searches/Phat.cgi?id=MP:0003731	132	17	0.00146747	Agtpbp1;Ahi1;Bbs1;Cacna2d4;Clcn7;Ctnna1;Guca1a;Lmo7;Lpcat1;Nphp4;Nxnl1;Oat;Pde6b;Rbp3;Rp1;Rs1;Tmem218
MP:0004021	abnormal rod electrophysiology	http://www.informatics.jax.org/searches/Phat.cgi?id=MP:0004021	95	14	0.00146747	Agtpbp1;Bbs1;Cacna2d4;Ctnna1;Grm6;Guca1a;Guca1b;Gucy2e;Lpcat1;Nxnl1;Pde6b;Ranbp2;Rp1;Sag
MP:0003729	abnormal photoreceptor outer segment morphology	http://www.informatics.jax.org/searches/Phat.cgi?id=MP:0003729	110	15	0.00146747	Agtpbp1;Ahi1;Bbs1;Clcn7;Guca1a;Gucy2e;Lmo7;Lpcat1;Nphp4;Oat;Pde6b;Rbp3;Rp1;Rs1;Sag
MP:0005551	abnormal eye electrophysiology	http://www.informatics.jax.org/searches/Phat.cgi?id=MP:0005551	200	20	0.00241081	Agtpbp1;Bbs1;Cacna2d4;Ctnna1;Drd4;Grm6;Guca1a;Guca1b;Gucy2e;Kcnj10;Lpcat1;Nxnl1;Oat;Pde6b;Ranbp2;Rbp3;Rcvrn;Rp1;Rs1;Sag
MP:0008515	thin retinal outer nuclear layer	http://www.informatics.jax.org/searches/Phat.cgi?id=MP:0008515	91	13	0.00241081	Agtpbp1;Ahi1;Clcn7;Ctnna1;Guca1a;Lpcat1;Nphp4;Nxnl1;Oat;Pde6b;Rbp3;Rp1;Tmem218
MP:0011997	abnormal retinal outer nuclear layer thickness	http://www.informatics.jax.org/searches/Phat.cgi?id=MP:0011997	91	13	0.00241081	Agtpbp1;Ahi1;Clcn7;Ctnna1;Guca1a;Lpcat1;Nphp4;Nxnl1;Oat;Pde6b;Rbp3;Rp1;Tmem218
MP:0001004	abnormal retinal photoreceptor morphology	http://www.informatics.jax.org/searches/Phat.cgi?id=MP:0001004	160	17	0.00397864	Agtpbp1;Ahi1;Bbs1;Clcn7;Ctnna1;Guca1a;Gucy2e;Lmo7;Lpcat1;Nphp4;Nxnl1;Oat;Pde6b;Rbp3;Rp1;Rs1;Sag
MP:0003728	abnormal retinal photoreceptor layer morphology	http://www.informatics.jax.org/searches/Phat.cgi?id=MP:0003728	168	17	0.0053975	Agtpbp1;Ahi1;Bbs1;Clcn7;Ctnna1;Guca1a;Gucy2e;Lmo7;Lpcat1;Nphp4;Nxnl1;Oat;Pde6b;Rbp3;Rp1;Rs1;Sag
MP:0008585	absent photoreceptor outer segment	http://www.informatics.jax.org/searches/Phat.cgi?id=MP:0008585	18	6	0.0053975	Ahi1;Clcn7;Lpcat1;Oat;Pde6b;Rs1
MP:0020815	abnormal photoreceptor outer segment number	http://www.informatics.jax.org/searches/Phat.cgi?id=MP:0020815	18	6	0.0053975	Ahi1;Clcn7;Lpcat1;Oat;Pde6b;Rs1
MP:0004022	abnormal cone electrophysiology	http://www.informatics.jax.org/searches/Phat.cgi?id=MP:0004022	81	11	0.0131023	Agtpbp1;Bbs1;Cacna2d4;Grm6;Guca1a;Gucy2e;Lpcat1;Nxnl1;Pde6b;Rp1;Rs1
MP:0006069	abnormal retinal neuronal layer morphology	http://www.informatics.jax.org/searches/Phat.cgi?id=MP:0006069	282	21	0.0443238	Agtpbp1;Ahi1;Bbs1;Cacna2d4;Clcn7;Ctnna1;Dscaml1;Guca1a;Gucy2e;Lmo7;Lpcat1;Nphp4;Nxnl1;Oat;Pde6b;Rbp3;Rp1;Rs1;Sag;Sort1;Tmem218
MP:0003730	abnormal photoreceptor inner segment morphology	http://www.informatics.jax.org/searches/Phat.cgi?id=MP:0003730	51	8	0.0499151	Agtpbp1;Bbs1;Clcn7;Gucy2e;Lmo7;Oat;Rp1;Rs1
MP:0008450	retinal photoreceptor degeneration	http://www.informatics.jax.org/searches/Phat.cgi?id=MP:0008450	80	10	0.0499151	Agtpbp1;Ahi1;Ctnna1;Guca1a;Gucy2e;Lpcat1;Nphp4;Pde6b;Rbp3;Rp1
