# Supplementary material for: Spaceflight influences gene expression, photoreceptor integrity, and oxidative stress-related damage in the murine retina
Source: Sci Rep. 2019 Sep 16;9:13304. doi: 10.1038/s41598-019-49453-x (PMC6746706; doi:10.1038/s41598-019-49453-x)
Supplement: Supplementary file 4 — Gene-Disease Associations [file 41598_2019_49453_MOESM4_ESM.xlsx]

## Sheet: Retinitis Pigmentosa
Supplementary Table 3: Gene-Disease Associations
Disease: Retinitis Pigmentosa
Human Disease-Associated Gene	GDA Score (from DisGeNet)	Mouse Ortholog Gene	Adjusted P-Value	Is a DEG?
(from DisGeNet)	(from DisGeNet)	(from Mouse Genome Informatics database)	(calculated with DESeq2)	(adjusted p-value < 0.1)
PDE6B	0.89	Pde6b	0.0871791	YES
CLRN1	0.85	Clrn1	NA
PDE6A	0.84	Pde6a	0.610945	NO
C8orf37	0.83	2610301B20Rik	0.506897	NO
PDE6G	0.82	Pde6g	0.824558	NO
CRX	0.8	Crx	0.838616	NO
ABCA4	0.7	Abca4	0.259392	NO
CRB1	0.7	Crb1	0.973302	NO
GUCY2D	0.7	Gucy2e	0.0139384	YES
IMPDH1	0.7	Impdh1	0.857406	NO
MERTK	0.7	Mertk	0.961798	NO
RHO	0.7	Rho	0.629584	NO
RPGR	0.7	Rpgr	NA
USH2A	0.7	Ush2a	0.917506	NO
EYS	0.7	-none-
RPE65	0.69	Rpe65	0.800057	NO
ROM1	0.68	Rom1	0.817231	NO
AIPL1	0.67	Aipl1	0.215649	NO
SAG	0.67	Sag	3.58e-28	YES
NRL	0.66	Nrl	0.78625	NO
RBP3	0.66	Rbp3	2.63e-05	YES
RDH12	0.66	Rdh12	0.992517	NO
CNGA1	0.64	Cnga1	0.939418	NO
GUCA1B	0.63	Guca1b	9.18e-06	YES
CNGB1	0.63	-none-
RGR	0.62	Rgr	0.914456	NO
ARL6	0.61	Arl6	0.178436	NO
IDH3B	0.61	Idh3b	0.857597	NO
LRAT	0.6	Lrat	0.551094	NO
RPGRIP1	0.59	Rpgrip1	0.528698	NO
SPATA7	0.53	Spata7	0.989306	NO
UNC119	0.53	Unc119	0.41921	NO
ATF6	0.5	Atf6	0.773692	NO
CERKL	0.5	Cerkl	0.676379	NO
FAM161A	0.5	Fam161a	0.684152	NO
PRPF31	0.5	Prpf31	NA
PRPF8	0.5	Prpf8	0.00378121	YES
PRPH2	0.5	Prph2	0.88297	NO
RP1	0.5	Rp1	0.00864141	YES
TULP1	0.5	Tulp1	0.992517	NO
PROM1	0.49	Prom1	NA
NR2E3	0.48	Nr2e3	0.730269	NO
SNRNP200	0.48	Snrnp200	0.215166	NO
CA4	0.47	Car4	NA
GUCA1A	0.47	Guca1a	0.00292272	YES
RP2	0.47	Rp2/Rp2h	0.849925	NO
MAK	0.45	Mak	NA
PRCD	0.45	-none-
PCARE	0.44	Pcare/BC027072	6.62e-07	YES
RLBP1	0.44	Rlbp1	NA
BEST1	0.43	Best1	NA
CDHR1	0.43	Cdhr1	0.16436	NO
PRPF3	0.43	Prpf3	0.719909	NO
TOPORS	0.43	Topors	0.971792	NO
AHI1	0.42	Ahi1	0.00131437	YES
ARL2BP	0.42	Arl2bp	0.833962	NO
BBS2	0.42	Bbs2	0.248942	NO
DHDDS	0.42	Dhdds	0.0883895	YES
FSCN2	0.42	Fscn2	0.165571	NO
IFT140	0.42	Ift140	0.823523	NO
IMPG2	0.42	Impg2	0.423765	NO
KLHL7	0.42	Klhl7	NA
PRPF4	0.42	Prpf4	0.728847	NO
PRPF6	0.42	Prpf6	0.963185	NO
HGSNAT	0.41	Hgsnat	0.897504	NO
KIZ	0.41	Kiz/Plk1s1	0.953404	NO
NEK2	0.41	Nek2	NA
RP9	0.41	Rp9	0.778139	NO
SEMA4A	0.41	Sema4a	NA
SLC7A14	0.41	Slc7a14	0.458364	NO
TTC8	0.41	Ttc8	NA
ZNF408	0.41	Zfp408	0.850828	NO
ZNF513	0.41	Zfp513	NA
IFT172	0.4	Ift172	0.485436	NO
OFD1	0.4	Ofd1	0.665114	NO
RIMS1	0.37	Rims1	NA
TTPA	0.35	Ttpa	NA
ADAM9	0.33	Adam9	0.740259	NO
CACNA1F	0.33	Cacna1f	0.848637	NO
PITPNM3	0.33	Pitpnm3	NA
RAB28	0.33	Rab28	0.557784	NO
POC1B	0.32	Poc1b	0.132989	NO
AGBL5	0.31	Agbl5	0.733409	NO
CNGA3	0.31	Cnga3	0.725399	NO
POMGNT1	0.31	Pomgnt1	NA
TUB	0.31	Tub	0.773249	NO
ARHGEF18	0.3	Arhgef18	0.994431	NO
CACNA2D4	0.3	Cacna2d4	0.0607728	YES
DRAM2	0.3	Dram2	NA
NMNAT1	0.3	Nmnat1	0.835237	NO
OPN1LW	0.3	Opn1mw	0.695297	NO
REEP6	0.3	Reep6	0.705484	NO
SCAPER	0.3	Scaper	0.986538	NO
TTLL5	0.3	Ttll5	0.605992	NO
OPN1MW	0.3	-none-
RAX2	0.3	-none-
CRB2	0.24	Crb2	0.853837	NO
CCDC66	0.21	Ccdc66	0.956254	NO

## Sheet: Diabetic Retinopathy
Supplementary Table 3: Gene-Disease Associations
Disease: Diabetic Retinopathy
Human Disease-Associated Gene	GDA Score (from DisGeNet)	Mouse Ortholog Gene	Adjusted P-Value	Is a DEG?
(from DisGeNet)	(from DisGeNet)	(from Mouse Genome Informatics database)	(calculated with DESeq2)	(adjusted p-value < 0.1)
ICAM1	0.6	Icam1	NA
AGT	0.54	Agt	0.776589	NO
CASP3	0.5	Casp3	0.905317	NO
THBS1	0.5	Thbs1	0.979478	NO
VEGFA	0.4	Vegfa	NA
AGTR1	0.32	Agtr1a	NA
CRP	0.32	Crp	NA
PON1	0.32	Pon1	NA
SIRT1	0.32	Sirt1	NA
SOD1	0.31	Sod1	0.831905	NO
AGER	0.3	Ager	NA
AKR1B1	0.3	Akr1b3	0.953492	NO
GAD2	0.3	Gad2	0.147397	NO
NOS3	0.3	Nos3	0.92132	NO
SERPINF1	0.3	Serpinf1	0.243362	NO
CCL2	0.26	Ccl12	NA
EDN1	0.24	Edn1	NA
ANGPT2	0.23	Angpt2	0.746599	NO
PGF	0.23	Pgf	NA
HIF1A	0.22	Hif1a	0.00641443	YES
NFE2L2	0.22	Nfe2l2	0.396691	NO
PPARGC1A	0.22	Ppargc1a	NA
CD59	0.21	Cd59b	NA
CTGF	0.21	-none-
FGF2	0.21	Fgf2	0.889188	NO
FLT1	0.21	Flt1	0.758296	NO
SERPINA3	0.21	Serpina3n	0.793564	NO

## Sheet: Age-Related Macular Degeneratio
Supplementary Table 3: Gene-Disease Associations
Disease: Age-Related Macular Degeneration
Human Disease-Associated Gene	GDA Score (from DisGeNet)	Mouse Ortholog Gene	Adjusted P-Value	Is a DEG?
(from DisGeNet)	(from DisGeNet)	(from Mouse Genome Informatics database)	(calculated with DESeq2)	(adjusted p-value < 0.1)
ABCA4	0.4	Abca4	0.259392	NO
APOE	0.5	Apoe	0.857881	NO
ARMS2	0.5	-none-
C1QTNF5	0.36	C1qtnf5	NA
C2	0.47	C2	NA
C3	0.5	C3	NA
C9	0.4	C9	NA
CCR2	0.25	Ccr2	NA
CD46	0.23	Cd46	NA
CFB	0.5	Cfb	NA
CFH	0.5	Cfh	0.634283	NO
CFI	0.5	Cfi	NA
ERCC6	0.33	Ercc6	0.531793	NO
MDM1	0.21	Mdm1	NA
NMNAT1	0.3	Nmnat1	0.835237	NO
RPGR	0.32	Rpgr	NA
SLC16A8	0.4	Slc16a8	0.888577	NO
SQSTM1	0.3	Sqstm1	0.256099	NO
TIMP3	0.4	Timp3	0.988412	NO
TLR4	0.36	Tlr4	NA
TNFRSF10A	0.33	Tnfrsf10b	NA
VEGFA	0.4	Vegfa	NA

## Sheet: Retinal Detachment
Supplementary Table 3: Gene-Disease Associations
Disease: Retinal Detachment
Human Disease-Associated Gene	GDA Score (from DisGeNet)	Mouse Ortholog Gene	Adjusted P-Value	Is a DEG?
(from DisGeNet)	(from DisGeNet)	(from Mouse Genome Informatics database)	(calculated with DESeq2)	(adjusted p-value < 0.1)
AIFM1	0.5	Aifm1	0.943975	NO
APAF1	0.3	Apaf1	NA
CASP3	0.3	Casp3	0.905317	NO
CASP9	0.3	Casp9	0.544977	NO
COL2A1	0.45	Col2a1	NA
CRB1	0.3	Crb1	0.973302	NO
FAS	0.3	Fas	NA
HP	0.3	Hp	NA
IFNA2	0.3	-none-
PRKCQ	0.5	Prkcq	0.988245	NO
TNF	0.21	Tnf	NA
