# Supplementary material for: Spaceflight influences gene expression, photoreceptor integrity, and oxidative stress-related damage in the murine retina
Source: Sci Rep. 2019 Sep 16;9:13304. doi: 10.1038/s41598-019-49453-x (PMC6746706; doi:10.1038/s41598-019-49453-x)
Supplement: Supplementary file 5 — WebGestalt Results, DETFs [file 41598_2019_49453_MOESM5_ESM.xlsx]

## Sheet: Go Enrichment
Supplementary Table 4: WebGestalt Results, DETFs
Gene Set	Description	Link	GO Set Size	DEG Overlap Size	FDR	DEGs Overlapping GO Set
GO:0010628	positive regulation of gene expression	http://amigo.geneontology.org/amigo/term/GO:0010628	1861	18	3.81157e-09	Nhlh2;Casz1;Kdm4c;Hmgb3;Dpf3;Isl1;Hltf;Hif1a;Kdm4a;Nfyb;Ing2;Prox1;Atf5;Hcls1;Kdm6b;Irf7;Mafg;Smad9
GO:0006366	transcription by RNA polymerase II	http://amigo.geneontology.org/amigo/term/GO:0006366	1926	18	3.81157e-09	Nhlh2;Kdm4c;Hmgb3;Dpf3;Gtf2e1;Isl1;Mnt;Hltf;Hif1a;Kdm4a;Prox1;Atf5;Hcls1;Kdm6b;Irf7;Mafg;Tcerg1;Smad9
GO:0045893	positive regulation of transcription, DNA-templated	http://amigo.geneontology.org/amigo/term/GO:0045893	1453	16	9.78138e-09	Nhlh2;Casz1;Hmgb3;Dpf3;Isl1;Hltf;Hif1a;Nfyb;Ing2;Prox1;Atf5;Hcls1;Kdm6b;Irf7;Mafg;Smad9
GO:1903508	positive regulation of nucleic acid-templated transcription	http://amigo.geneontology.org/amigo/term/GO:1903508	1520	16	1.18091e-08	Nhlh2;Casz1;Hmgb3;Dpf3;Isl1;Hltf;Hif1a;Nfyb;Ing2;Prox1;Atf5;Hcls1;Kdm6b;Irf7;Mafg;Smad9
GO:1902680	positive regulation of RNA biosynthetic process	http://amigo.geneontology.org/amigo/term/GO:1902680	1521	16	1.18091e-08	Nhlh2;Casz1;Hmgb3;Dpf3;Isl1;Hltf;Hif1a;Nfyb;Ing2;Prox1;Atf5;Hcls1;Kdm6b;Irf7;Mafg;Smad9
GO:0006357	regulation of transcription by RNA polymerase II	http://amigo.geneontology.org/amigo/term/GO:0006357	1871	17	1.43535e-08	Nhlh2;Kdm4c;Hmgb3;Dpf3;Isl1;Mnt;Hltf;Hif1a;Kdm4a;Prox1;Atf5;Hcls1;Kdm6b;Irf7;Mafg;Tcerg1;Smad9
GO:0051254	positive regulation of RNA metabolic process	http://amigo.geneontology.org/amigo/term/GO:0051254	1609	16	1.98755e-08	Nhlh2;Casz1;Hmgb3;Dpf3;Isl1;Hltf;Hif1a;Nfyb;Ing2;Prox1;Atf5;Hcls1;Kdm6b;Irf7;Mafg;Smad9
GO:0010557	positive regulation of macromolecule biosynthetic process	http://amigo.geneontology.org/amigo/term/GO:0010557	1765	16	7.0743e-08	Nhlh2;Casz1;Hmgb3;Dpf3;Isl1;Hltf;Hif1a;Nfyb;Ing2;Prox1;Atf5;Hcls1;Kdm6b;Irf7;Mafg;Smad9
GO:0045935	positive regulation of nucleobase-containing compound metabolic process	http://amigo.geneontology.org/amigo/term/GO:0045935	1787	16	7.58224e-08	Nhlh2;Casz1;Hmgb3;Dpf3;Isl1;Hltf;Hif1a;Nfyb;Ing2;Prox1;Atf5;Hcls1;Kdm6b;Irf7;Mafg;Smad9
GO:0031328	positive regulation of cellular biosynthetic process	http://amigo.geneontology.org/amigo/term/GO:0031328	1865	16	1.29936e-07	Nhlh2;Casz1;Hmgb3;Dpf3;Isl1;Hltf;Hif1a;Nfyb;Ing2;Prox1;Atf5;Hcls1;Kdm6b;Irf7;Mafg;Smad9
GO:0009891	positive regulation of biosynthetic process	http://amigo.geneontology.org/amigo/term/GO:0009891	1904	16	1.61247e-07	Nhlh2;Casz1;Hmgb3;Dpf3;Isl1;Hltf;Hif1a;Nfyb;Ing2;Prox1;Atf5;Hcls1;Kdm6b;Irf7;Mafg;Smad9
GO:0045944	positive regulation of transcription by RNA polymerase II	http://amigo.geneontology.org/amigo/term/GO:0045944	1160	12	8.33922e-06	Nhlh2;Hmgb3;Dpf3;Isl1;Hltf;Hif1a;Prox1;Atf5;Hcls1;Kdm6b;Irf7;Mafg
GO:0070076	histone lysine demethylation	http://amigo.geneontology.org/amigo/term/GO:0070076	25	4	2.37713e-05	Kdm4c;Jmjd1c;Kdm4a;Kdm6b
GO:0016577	histone demethylation	http://amigo.geneontology.org/amigo/term/GO:0016577	27	4	3.05667e-05	Kdm4c;Jmjd1c;Kdm4a;Kdm6b
GO:0006482	protein demethylation	http://amigo.geneontology.org/amigo/term/GO:0006482	29	4	3.6129e-05	Kdm4c;Jmjd1c;Kdm4a;Kdm6b
GO:0008214	protein dealkylation	http://amigo.geneontology.org/amigo/term/GO:0008214	29	4	3.6129e-05	Kdm4c;Jmjd1c;Kdm4a;Kdm6b
GO:0045892	negative regulation of transcription, DNA-templated	http://amigo.geneontology.org/amigo/term/GO:0045892	1171	11	8.13069e-05	Kdm4c;Dpf3;Isl1;Mnt;Hif1a;Kdm4a;Prox1;Atf5;Hcls1;Mybbp1a;Tcerg1
GO:0006325	chromatin organization	http://amigo.geneontology.org/amigo/term/GO:0006325	680	9	8.33376e-05	Kdm4c;Hmgb3;Dpf3;Jmjd1c;Isl1;Hltf;Kdm4a;Ing2;Kdm6b
GO:1903507	negative regulation of nucleic acid-templated transcription	http://amigo.geneontology.org/amigo/term/GO:1903507	1199	11	8.85716e-05	Kdm4c;Dpf3;Isl1;Mnt;Hif1a;Kdm4a;Prox1;Atf5;Hcls1;Mybbp1a;Tcerg1
GO:1902679	negative regulation of RNA biosynthetic process	http://amigo.geneontology.org/amigo/term/GO:1902679	1200	11	8.85716e-05	Kdm4c;Dpf3;Isl1;Mnt;Hif1a;Kdm4a;Prox1;Atf5;Hcls1;Mybbp1a;Tcerg1
GO:0051253	negative regulation of RNA metabolic process	http://amigo.geneontology.org/amigo/term/GO:0051253	1277	11	0.000158062	Kdm4c;Dpf3;Isl1;Mnt;Hif1a;Kdm4a;Prox1;Atf5;Hcls1;Mybbp1a;Tcerg1
GO:0033169	histone H3-K9 demethylation	http://amigo.geneontology.org/amigo/term/GO:0033169	12	3	0.000203915	Kdm4c;Jmjd1c;Kdm4a
GO:2000113	negative regulation of cellular macromolecule biosynthetic process	http://amigo.geneontology.org/amigo/term/GO:2000113	1351	11	0.00025397	Kdm4c;Dpf3;Isl1;Mnt;Hif1a;Kdm4a;Prox1;Atf5;Hcls1;Mybbp1a;Tcerg1
GO:0045934	negative regulation of nucleobase-containing compound metabolic process	http://amigo.geneontology.org/amigo/term/GO:0045934	1397	11	0.000339981	Kdm4c;Dpf3;Isl1;Mnt;Hif1a;Kdm4a;Prox1;Atf5;Hcls1;Mybbp1a;Tcerg1
GO:0010558	negative regulation of macromolecule biosynthetic process	http://amigo.geneontology.org/amigo/term/GO:0010558	1406	11	0.000347937	Kdm4c;Dpf3;Isl1;Mnt;Hif1a;Kdm4a;Prox1;Atf5;Hcls1;Mybbp1a;Tcerg1
GO:0070988	demethylation	http://amigo.geneontology.org/amigo/term/GO:0070988	59	4	0.000414347	Kdm4c;Jmjd1c;Kdm4a;Kdm6b
GO:0016570	histone modification	http://amigo.geneontology.org/amigo/term/GO:0016570	430	7	0.000440701	Kdm4c;Dpf3;Jmjd1c;Isl1;Kdm4a;Ing2;Kdm6b
GO:0031327	negative regulation of cellular biosynthetic process	http://amigo.geneontology.org/amigo/term/GO:0031327	1460	11	0.000451703	Kdm4c;Dpf3;Isl1;Mnt;Hif1a;Kdm4a;Prox1;Atf5;Hcls1;Mybbp1a;Tcerg1
GO:0016569	covalent chromatin modification	http://amigo.geneontology.org/amigo/term/GO:0016569	441	7	0.000485501	Kdm4c;Dpf3;Jmjd1c;Isl1;Kdm4a;Ing2;Kdm6b
GO:0009890	negative regulation of biosynthetic process	http://amigo.geneontology.org/amigo/term/GO:0009890	1494	11	0.000529442	Kdm4c;Dpf3;Isl1;Mnt;Hif1a;Kdm4a;Prox1;Atf5;Hcls1;Mybbp1a;Tcerg1
GO:0010629	negative regulation of gene expression	http://amigo.geneontology.org/amigo/term/GO:0010629	1632	11	0.0012203	Kdm4c;Dpf3;Isl1;Mnt;Hif1a;Kdm4a;Prox1;Atf5;Hcls1;Mybbp1a;Tcerg1
GO:0051276	chromosome organization	http://amigo.geneontology.org/amigo/term/GO:0051276	1038	9	0.00159384	Kdm4c;Hmgb3;Dpf3;Jmjd1c;Isl1;Hltf;Kdm4a;Ing2;Kdm6b
GO:0045595	regulation of cell differentiation	http://amigo.geneontology.org/amigo/term/GO:0045595	1787	11	0.00276328	Casz1;Kdm4c;Hmgb3;Isl1;Hif1a;Kdm4a;Prox1;Atf5;Hcls1;Mafg;Smad9
GO:0000122	negative regulation of transcription by RNA polymerase II	http://amigo.geneontology.org/amigo/term/GO:0000122	836	8	0.00279057	Kdm4c;Isl1;Mnt;Hif1a;Kdm4a;Prox1;Hcls1;Tcerg1
GO:1900113	negative regulation of histone H3-K9 trimethylation	http://amigo.geneontology.org/amigo/term/GO:1900113	7	2	0.00971628	Kdm4c;Kdm4a
GO:0031056	regulation of histone modification	http://amigo.geneontology.org/amigo/term/GO:0031056	150	4	0.0122425	Kdm4c;Isl1;Kdm4a;Ing2
GO:0070544	histone H3-K36 demethylation	http://amigo.geneontology.org/amigo/term/GO:0070544	9	2	0.0157296	Kdm4c;Kdm4a
GO:1902275	regulation of chromatin organization	http://amigo.geneontology.org/amigo/term/GO:1902275	184	4	0.0256357	Kdm4c;Isl1;Kdm4a;Ing2
GO:0033043	regulation of organelle organization	http://amigo.geneontology.org/amigo/term/GO:0033043	1166	8	0.0263558	Kdm4c;Isl1;Hif1a;Kdm4a;Ing2;Prox1;Atf5;Hcls1
GO:1900112	regulation of histone H3-K9 trimethylation	http://amigo.geneontology.org/amigo/term/GO:1900112	12	2	0.0266074	Kdm4c;Kdm4a
GO:0050767	regulation of neurogenesis	http://amigo.geneontology.org/amigo/term/GO:0050767	872	7	0.0282593	Casz1;Kdm4c;Isl1;Hif1a;Kdm4a;Prox1;Atf5
GO:0051573	negative regulation of histone H3-K9 methylation	http://amigo.geneontology.org/amigo/term/GO:0051573	13	2	0.0299225	Kdm4c;Kdm4a
GO:0003208	cardiac ventricle morphogenesis	http://amigo.geneontology.org/amigo/term/GO:0003208	78	3	0.0339775	Isl1;Hif1a;Prox1
GO:0007417	central nervous system development	http://amigo.geneontology.org/amigo/term/GO:0007417	917	7	0.036005	Isl1;Hif1a;Kdm4a;Prox1;Atf5;Kdm6b;Smad9
GO:0036124	histone H3-K9 trimethylation	http://amigo.geneontology.org/amigo/term/GO:0036124	16	2	0.0420407	Kdm4c;Kdm4a
GO:0030900	forebrain development	http://amigo.geneontology.org/amigo/term/GO:0030900	413	5	0.0420407	Isl1;Hif1a;Prox1;Atf5;Kdm6b
GO:0048712	negative regulation of astrocyte differentiation	http://amigo.geneontology.org/amigo/term/GO:0048712	17	2	0.0464655	Kdm4a;Atf5
